# Supplementary material for: ﻿A new species of Hemiphyllodactylus (Squamata, Gekkonidae) from Ha Giang Province, Vietnam
Source: Zookeys. 2023 Jun 22;1167:353–82. doi: 10.3897/zookeys.1167.103713 (PMC10311357; doi:10.3897/zookeys.1167.103713)
Supplement: XML Treatment for Hemiphyllodactylus lungcuensis [file zookeys.1167.103713-treatment1.xml]

<!DOCTYPE tp:taxon-treatment
  PUBLIC "-//TaxonX//DTD Taxonomic Treatment Publishing DTD v0 20100105//EN" "tax-treatment-NSO.dtd">
<tp:taxon-treatment xmlns:tp="http://www.plazi.org/taxpub"><tp:treatment-meta><kwd-group><label>Taxon classification</label><kwd>
                <named-content content-type="kingdom">Animalia</named-content>
              </kwd><kwd>
                <named-content content-type="order">Squamata</named-content>
              </kwd><kwd>
                <named-content content-type="family">Gekkonidae</named-content>
              </kwd></kwd-group><mixed-citation publication-type="journal"><person-group><name><surname>Luu</surname><given-names>Vinh Quang</given-names></name><name><surname>Nguyen</surname><given-names>Thuong Huyen</given-names></name><name><surname>Do</surname><given-names>Quyen Hanh</given-names></name><name><surname>Pham</surname><given-names>Cuong The</given-names></name><name><surname>Hoang</surname><given-names>Tuoi Thi</given-names></name><name><surname>Nguyen</surname><given-names>Truong Quang</given-names></name><name><surname>Le</surname><given-names>Minh Duc</given-names></name><name><surname>Ziegler</surname><given-names>Thomas</given-names></name><name><surname>Grismer</surname><given-names>Jesse L.</given-names></name><name><surname>Grismer</surname><given-names>L. Lee</given-names></name></person-group><article-title>﻿A new species of <italic><tp:taxon-name><tp:taxon-name-part taxon-name-part-type="genus" reg="Hemiphyllodactylus">Hemiphyllodactylus</tp:taxon-name-part></tp:taxon-name></italic> (<tp:taxon-name><tp:taxon-name-part taxon-name-part-type="order">Squamata</tp:taxon-name-part></tp:taxon-name>, <tp:taxon-name><tp:taxon-name-part taxon-name-part-type="family">Gekkonidae</tp:taxon-name-part></tp:taxon-name>) from Ha Giang Province, Vietnam</article-title><source>Zookeys</source><day>22</day><month>06</month><year>2023</year><volume>1167</volume><fpage>353</fpage><lpage>382</lpage><pub-id pub-id-type="doi">10.3897/zookeys.1167.103713</pub-id></mixed-citation></tp:treatment-meta><tp:nomenclature><label>﻿</label><tp:taxon-name>
              <object-id xmlns:xlink="http://www.w3.org/1999/xlink" content-type="arpha" xlink:type="simple">64879394-8DB8-5685-9534-C5A76EAF82B1</object-id>
              <tp:taxon-name-part taxon-name-part-type="genus" reg="Hemiphyllodactylus">Hemiphyllodactylus</tp:taxon-name-part>
              <tp:taxon-name-part taxon-name-part-type="species" reg="lungcuensis">lungcuensis</tp:taxon-name-part>
              <object-id xmlns:xlink="http://www.w3.org/1999/xlink" content-type="zoobank" xlink:type="simple">https://zoobank.org/7E96A770-35D0-4B50-82B5-F8C7A4A817FD</object-id>
            </tp:taxon-name><tp:taxon-status xmlns:xlink="http://www.w3.org/1999/xlink" xlink:type="simple">sp. nov.</tp:taxon-status><xref ref-type="fig" rid="F7">Figs 7</xref><xref ref-type="fig" rid="F8">, 8 Verbatim name. Lungcu Slender Gecko</xref></tp:nomenclature><tp:treatment-sec sec-type="material" id="SECID0EQQBM"><title>Material examined.</title><p><bold><italic>Holotype</italic>.</bold><named-content xmlns:xlink="http://www.w3.org/1999/xlink" content-type="dwc:institutional_code" xlink:title="Vietnam National University of Forestry" xlink:href="http://grbio.org/institution/vietnam-national-university" xlink:type="simple">VNUF</named-content> R.2021.01 (Field no. LC17.01), adult male, collected by H.M. Ly on 25 August 2017 from Lung Cu Commune, Dong Van District, Ha Giang Province (<named-content xmlns:xlink="http://www.w3.org/1999/xlink" content-type="dwc:verbatimCoordinates" xlink:type="simple"><named-content content-type="geo-json" specific-use="{&#34;type&#34;:&#34;Point&#34;,&#34;coordinates&#34;:[105.316667,23.350000]}" id="NCID0EDRBM" xlink:type="simple">23°21'N, 105°19'E</named-content></named-content>, at an elevation of 1391 m a.s.l.). <bold><italic>Paratypes</italic>.</bold><abbrev xmlns:xlink="http://www.w3.org/1999/xlink" content-type="institution" xlink:title="Institute of Ecology and Biological Resources" id="ABBRID0EMRBM" xlink:type="simple">IEBR</abbrev> R.5151 (Field no. LC17.02), <named-content xmlns:xlink="http://www.w3.org/1999/xlink" content-type="dwc:institutional_code" xlink:title="Vietnam National University of Forestry" xlink:href="http://grbio.org/institution/vietnam-national-university" xlink:type="simple">VNUF</named-content> R.2021.03 (Field no. LC17.03), adult males, <abbrev xmlns:xlink="http://www.w3.org/1999/xlink" content-type="institution" xlink:title="Institute of Ecology and Biological Resources" id="ABBRID0EWRBM" xlink:type="simple">IEBR</abbrev> R.5152 (Field no. ST17.01), <named-content xmlns:xlink="http://www.w3.org/1999/xlink" content-type="dwc:institutional_code" xlink:title="Vietnam National University of Forestry" xlink:href="http://grbio.org/institution/vietnam-national-university" xlink:type="simple">VNUF</named-content> R.2021.08 (Field no. HG17.08), adult females, collected at the same locality as holotype on 25 August 2017; two adult females, <named-content xmlns:xlink="http://www.w3.org/1999/xlink" content-type="dwc:institutional_code" xlink:title="Vietnam National University of Forestry" xlink:href="http://grbio.org/institution/vietnam-national-university" xlink:type="simple">VNUF</named-content> R.2023.01 (Field no. LC22.01) and <named-content xmlns:xlink="http://www.w3.org/1999/xlink" content-type="dwc:institutional_code" xlink:title="Vietnam National University of Forestry" xlink:href="http://grbio.org/institution/vietnam-national-university" xlink:type="simple">VNUF</named-content> R.2023.02 (Field no. LC22.02), collected at the same locality as the holotype on 5 August 2022.</p></tp:treatment-sec><tp:treatment-sec sec-type="diagnosis" id="SECID0EKSBM"><title>Diagnosis.</title><p><italic><tp:taxon-name><tp:taxon-name-part taxon-name-part-type="genus" reg="Hemiphyllodactylus">Hemiphyllodactylus</tp:taxon-name-part><tp:taxon-name-part taxon-name-part-type="species" reg="lungcuensis">lungcuensis</tp:taxon-name-part></tp:taxon-name></italic> sp. nov. can be distinguished from its congeners by a combination of the following characters: a maximum <abbrev xmlns:xlink="http://www.w3.org/1999/xlink" xlink:title="snout-vent length" id="ABBRID0E2SBM" xlink:type="simple">SVL</abbrev> of 44.2 mm; trunk not particularly elongate (AG/<abbrev xmlns:xlink="http://www.w3.org/1999/xlink" xlink:title="snout-vent length" id="ABBRID0E6SBM" xlink:type="simple">SVL</abbrev> ratio 0.52); chin scales 8–10, distinct enlarged postmentals; circumnasal scales two or three; supralabial scales 11 or 12; infralabial scales 10 or 11; ventral scale rows 6–9; dorsal scale rows 12–16; digital lamellae formula 4(3)–4–5(4)–4 (forefoot) and 4–5–5–5 (hindfoot); precloacal pores 17–25 and continuous series in males, 0–22 pitted precloacal scales in females; cloacal spur single in both sexes; enlarged subcaudal scales absent; dorsal surface brown sand color, with irregular dark brown streaks; a distinct dark postorbital stripe extending to at least the base of the neck, uneven dark streaks running along the flanks and ending at the base of tail, a cream-colored V-shaped postsacral mark with anteriorly projecting arms; a pale yellow ventral view of the body and limbs; and unpigmented caecum and gonads.</p><fig id="F7" position="float" orientation="portrait"><object-id xmlns:xlink="http://www.w3.org/1999/xlink" content-type="doi" xlink:type="simple">10.3897/zookeys.1167.103713.figure7</object-id><object-id xmlns:xlink="http://www.w3.org/1999/xlink" content-type="arpha" xlink:type="simple">20E380F7-77BD-597E-B357-14BF327AF5E7</object-id><label>Figure 7.</label><caption><p>Dorsal views of <italic><tp:taxon-name><tp:taxon-name-part taxon-name-part-type="genus" reg="Hemiphyllodactylus">Hemiphyllodactylus</tp:taxon-name-part><tp:taxon-name-part taxon-name-part-type="species" reg="lungcuensis">lungcuensis</tp:taxon-name-part></tp:taxon-name></italic> sp. nov. in life from Ha Giang Province, northeastern Vietnam <bold>A</bold> adult male holotype <named-content xmlns:xlink="http://www.w3.org/1999/xlink" content-type="dwc:institutional_code" xlink:title="Vietnam National University of Forestry" xlink:href="http://grbio.org/institution/vietnam-national-university" xlink:type="simple">VNUF</named-content> R.2021.01 <bold>B</bold> adult female paratype <named-content xmlns:xlink="http://www.w3.org/1999/xlink" content-type="dwc:institutional_code" xlink:title="Vietnam National University of Forestry" xlink:href="http://grbio.org/institution/vietnam-national-university" xlink:type="simple">VNUF</named-content> R.2021.08.</p></caption><graphic xmlns:xlink="http://www.w3.org/1999/xlink" xlink:href="zookeys-1167-353_article-103713__-g007.jpg" position="float" orientation="portrait" xlink:type="simple" id="oo_867700.jpg"><uri content-type="original_file" xlink:type="simple">https://binary.pensoft.net/fig/867700</uri></graphic></fig><fig id="F8" position="float" orientation="portrait"><object-id xmlns:xlink="http://www.w3.org/1999/xlink" content-type="doi" xlink:type="simple">10.3897/zookeys.1167.103713.figure8</object-id><object-id xmlns:xlink="http://www.w3.org/1999/xlink" content-type="arpha" xlink:type="simple">C0CAE215-E671-596A-B734-578452D25608</object-id><label>Figure 8.</label><caption><p>Type series of <italic><tp:taxon-name><tp:taxon-name-part taxon-name-part-type="genus" reg="Hemiphyllodactylus">Hemiphyllodactylus</tp:taxon-name-part><tp:taxon-name-part taxon-name-part-type="species" reg="lungcuensis">lungcuensis</tp:taxon-name-part></tp:taxon-name></italic> sp. nov. in preservative from Ha Giang Province, northeastern Vietnam. A from right to left: Adult male holotype (<named-content xmlns:xlink="http://www.w3.org/1999/xlink" content-type="dwc:institutional_code" xlink:title="Vietnam National University of Forestry" xlink:href="http://grbio.org/institution/vietnam-national-university" xlink:type="simple">VNUF</named-content> R.2021.01), adult female paratype (<abbrev xmlns:xlink="http://www.w3.org/1999/xlink" content-type="institution" xlink:title="Institute of Ecology and Biological Resources" id="ABBRID0EBVBM" xlink:type="simple">IEBR</abbrev> R.5251), adult female paratype (<named-content xmlns:xlink="http://www.w3.org/1999/xlink" content-type="dwc:institutional_code" xlink:title="Vietnam National University of Forestry" xlink:href="http://grbio.org/institution/vietnam-national-university" xlink:type="simple">VNUF</named-content> R.2021.08), adult male paratype (<abbrev xmlns:xlink="http://www.w3.org/1999/xlink" content-type="institution" xlink:title="Institute of Ecology and Biological Resources" id="ABBRID0ELVBM" xlink:type="simple">IEBR</abbrev> R.5151), adult male paratype (<named-content xmlns:xlink="http://www.w3.org/1999/xlink" content-type="dwc:institutional_code" xlink:title="Vietnam National University of Forestry" xlink:href="http://grbio.org/institution/vietnam-national-university" xlink:type="simple">VNUF</named-content> R.2021.3). B From right to left: Adult female paratype (<named-content xmlns:xlink="http://www.w3.org/1999/xlink" content-type="dwc:institutional_code" xlink:title="Vietnam National University of Forestry" xlink:href="http://grbio.org/institution/vietnam-national-university" xlink:type="simple">VNUF</named-content> R.2023.02), and adult female paratype (<named-content xmlns:xlink="http://www.w3.org/1999/xlink" content-type="dwc:institutional_code" xlink:title="Vietnam National University of Forestry" xlink:href="http://grbio.org/institution/vietnam-national-university" xlink:type="simple">VNUF</named-content> R.2023.01).</p></caption><graphic xmlns:xlink="http://www.w3.org/1999/xlink" xlink:href="zookeys-1167-353_article-103713__-g008.jpg" position="float" orientation="portrait" xlink:type="simple" id="oo_867701.jpg"><uri content-type="original_file" xlink:type="simple">https://binary.pensoft.net/fig/867701</uri></graphic></fig></tp:treatment-sec><tp:treatment-sec sec-type="description" id="SECID0EEWBM"><title>Description of the holotype.</title><p>Adult male, <abbrev xmlns:xlink="http://www.w3.org/1999/xlink" xlink:title="snout-vent length" id="ABBRID0EKWBM" xlink:type="simple">SVL</abbrev> 39.2 mm; tail length (<abbrev xmlns:xlink="http://www.w3.org/1999/xlink" xlink:title="tail length" id="ABBRID0EOWBM" xlink:type="simple">TaL</abbrev> 37.3 mm); body compressed (<abbrev xmlns:xlink="http://www.w3.org/1999/xlink" xlink:title="trunk length" id="ABBRID0ESWBM" xlink:type="simple">TrunkL</abbrev> 20.3 mm); head triangular in dorsal profile, depressed, distinct from neck, and head longer than wide (<abbrev xmlns:xlink="http://www.w3.org/1999/xlink" xlink:title="head length" id="ABBRID0EWWBM" xlink:type="simple">HeadL</abbrev> 11.0 mm, <abbrev xmlns:xlink="http://www.w3.org/1999/xlink" xlink:title="head width" id="ABBRID0E1WBM" xlink:type="simple">HeadW</abbrev> 8.0 mm); eye large, pupils vertical (<abbrev xmlns:xlink="http://www.w3.org/1999/xlink" xlink:title="eye diameter" id="ABBRID0E5WBM" xlink:type="simple">EyeD</abbrev> 1.8 mm); snout-eye distance (<abbrev xmlns:xlink="http://www.w3.org/1999/xlink" xlink:title="snout-eye length" id="ABBRID0ECXBM" xlink:type="simple">SnEye</abbrev> 4.3 mm); snout moderate, round in dorsal profile, longer than eye diameter (<abbrev xmlns:xlink="http://www.w3.org/1999/xlink" xlink:title="eye diameter" id="ABBRID0EGXBM" xlink:type="simple">EyeD</abbrev>/<abbrev xmlns:xlink="http://www.w3.org/1999/xlink" xlink:title="snout-eye length" id="ABBRID0EKXBM" xlink:type="simple">SnEye</abbrev> 0.42); nare-eye distance (<abbrev xmlns:xlink="http://www.w3.org/1999/xlink" xlink:title="nares-eye length" id="ABBRID0EOXBM" xlink:type="simple">NarEye</abbrev> 3.2 mm); internarial distance (<abbrev xmlns:xlink="http://www.w3.org/1999/xlink" xlink:title="internarial width" id="ABBRID0ESXBM" xlink:type="simple">SnW</abbrev> 1.5 mm); ear opening oblique (<abbrev xmlns:xlink="http://www.w3.org/1999/xlink" xlink:title="ear diameter" id="ABBRID0EWXBM" xlink:type="simple">EarD</abbrev> 0.7 mm).</p><p><bold><italic>Proportions</italic></bold>: <abbrev xmlns:xlink="http://www.w3.org/1999/xlink" xlink:title="ear diameter" id="ABBRID0EGYBM" xlink:type="simple">EarD</abbrev>/<abbrev xmlns:xlink="http://www.w3.org/1999/xlink" xlink:title="eye diameter" id="ABBRID0EKYBM" xlink:type="simple">EyeD</abbrev> 0.39, <abbrev xmlns:xlink="http://www.w3.org/1999/xlink" xlink:title="trunk length" id="ABBRID0EOYBM" xlink:type="simple">TrunkL</abbrev>/<abbrev xmlns:xlink="http://www.w3.org/1999/xlink" xlink:title="snout-vent length" id="ABBRID0ESYBM" xlink:type="simple">SVL</abbrev> 0.52, <abbrev xmlns:xlink="http://www.w3.org/1999/xlink" xlink:title="head length" id="ABBRID0EWYBM" xlink:type="simple">HeadL</abbrev>/<abbrev xmlns:xlink="http://www.w3.org/1999/xlink" xlink:title="snout-vent length" id="ABBRID0E1YBM" xlink:type="simple">SVL</abbrev> 0.28, <abbrev xmlns:xlink="http://www.w3.org/1999/xlink" xlink:title="head width" id="ABBRID0E5YBM" xlink:type="simple">HeadW</abbrev>/<abbrev xmlns:xlink="http://www.w3.org/1999/xlink" xlink:title="snout-vent length" id="ABBRID0ECZBM" xlink:type="simple">SVL</abbrev> 0.20, <abbrev xmlns:xlink="http://www.w3.org/1999/xlink" xlink:title="head width" id="ABBRID0EGZBM" xlink:type="simple">HeadW</abbrev>/<abbrev xmlns:xlink="http://www.w3.org/1999/xlink" xlink:title="head length" id="ABBRID0EKZBM" xlink:type="simple">HeadL</abbrev> 0.73, <abbrev xmlns:xlink="http://www.w3.org/1999/xlink" xlink:title="snout-eye length" id="ABBRID0EOZBM" xlink:type="simple">SnEye</abbrev>/<abbrev xmlns:xlink="http://www.w3.org/1999/xlink" xlink:title="head length" id="ABBRID0ESZBM" xlink:type="simple">HeadL</abbrev> 0.39, <abbrev xmlns:xlink="http://www.w3.org/1999/xlink" xlink:title="nares-eye length" id="ABBRID0EWZBM" xlink:type="simple">NarEye</abbrev>/<abbrev xmlns:xlink="http://www.w3.org/1999/xlink" xlink:title="head length" id="ABBRID0E1ZBM" xlink:type="simple">HeadL</abbrev> 0.29, <abbrev xmlns:xlink="http://www.w3.org/1999/xlink" xlink:title="eye diameter" id="ABBRID0E5ZBM" xlink:type="simple">EyeD</abbrev>/<abbrev xmlns:xlink="http://www.w3.org/1999/xlink" xlink:title="head length" id="ABBRID0EC1BM" xlink:type="simple">HeadL</abbrev> 0.16, <abbrev xmlns:xlink="http://www.w3.org/1999/xlink" xlink:title="internarial width" id="ABBRID0EG1BM" xlink:type="simple">SnW</abbrev>/<abbrev xmlns:xlink="http://www.w3.org/1999/xlink" xlink:title="head length" id="ABBRID0EK1BM" xlink:type="simple">HeadL</abbrev> 0.14, <abbrev xmlns:xlink="http://www.w3.org/1999/xlink" xlink:title="eye diameter" id="ABBRID0EO1BM" xlink:type="simple">EyeD</abbrev>/<abbrev xmlns:xlink="http://www.w3.org/1999/xlink" xlink:title="nares-eye length" id="ABBRID0ES1BM" xlink:type="simple">NarEye</abbrev> 0.56, <abbrev xmlns:xlink="http://www.w3.org/1999/xlink" xlink:title="internarial width" id="ABBRID0EW1BM" xlink:type="simple">SnW</abbrev>/<abbrev xmlns:xlink="http://www.w3.org/1999/xlink" xlink:title="head width" id="ABBRID0E11BM" xlink:type="simple">HeadW</abbrev> 0.19.</p><p><bold><italic>Scalation</italic></bold>: Rostral large, wider than high, partially divided dorsally, bordered posteriorly by two large supranasals and two internasals (<abbrev xmlns:xlink="http://www.w3.org/1999/xlink" xlink:title="the number of scales between the supranasals" id="ABBRID0EK2BM" xlink:type="simple">SnS</abbrev>); nares in contact with rostral anteriorly, first supralabial ventrally, supranasal dorsally, and three nasals posteriorly on each side; supralabial scales 12/12 (left/right), infralabial scales 11/10 (left/right), gradually decreasing in size towards angle of jaw; scales on head small, round, largest on rostrum; mental triangular, bordered by first infralabials and posteriorly by two enlarged postmentals, eight chin scales touching internal edge of infralabials and mental between the juncture of the second and third infralabials on each side of the head, anterior pair enlarged; ventral scales smooth and flat, much larger than dorsal scales, subimbricate, in seven rows (contained within one eye diameter); dorsal scales small, granular in 13 rows at midbody on dorsum (contained within one eye diameter), enlarged tubercles absent; fore-limbs relatively short, covered dorsally with granular, subimbricate scales, smaller smooth scales ventrally; 25 pore bearing femoral and precloacal sacles, in a continuous row; terminal two phalanges free, claws absent on first finger and on first toe,large triangular lamellae present on the second to fifth digits of both the forefoot and hindfoot pads, with digital formula 4–4–5–4 (forefoot) and 4–5–5–5 (hindfoot); four on first fingers, four on first toes; cloacal spurs (CloacS) one on each side; semi-regenerated tail; caudal scales flat, not forming distinct caudal segments; caecum and gonads unpigmented.</p></tp:treatment-sec><tp:treatment-sec sec-type="Coloration in life" id="SECID0EO2BM"><title>Coloration in life.</title><p>Dorsal surface of head, body, and limbs brown sand color, with irregularly shaped dark-brown streaks; a dark postorbital stripe, distinct, extending to at least base of neck; uneven dark streaks running along the flanks and ending at the base of tail; two dark dots on dorsal surface of tail; dorsal surface of tail has dark bands evenly spaced from base of tail to tip of tail; postsacral mark cream-colored and V-shaped, bearing anteriorly projecting arms; ventral surface of body and limbs pale yellow; subcaudal region pale peach.</p></tp:treatment-sec><tp:treatment-sec sec-type="Sexual dimorphism and variation" id="SECID0ET2BM"><title>Sexual dimorphism and variation.</title><p>The scale counts vary among the type series: chin scales 9 or 10; scales between supranasals one or three; supralabials 11; infralabials 10; ventral scale rows seven or nine; 0–22 pitted precloacal scales in females (distinct pore-bearing scales in males). Dorsal surface of the tail has dark bands evenly spaced from the base of the tail to the tip of the tail in females. Subcaudal region of original part of tail of the adult male paratype (<abbrev xmlns:xlink="http://www.w3.org/1999/xlink" content-type="institution" xlink:title="Institute of Ecology and Biological Resources" id="ABBRID0EZ2BM" xlink:type="simple">IEBR</abbrev> R.5151) is reddish-orange, while the regenerated portion of the tail is uniformly dark grey. For other morphological characters of the paratypes are given in Table <xref ref-type="table" rid="T8">8</xref>.</p><table-wrap id="T8" position="float" orientation="portrait"><label>Table 8.</label><caption><p>Morphological characters of <italic><tp:taxon-name><tp:taxon-name-part taxon-name-part-type="genus" reg="Hemiphyllodactylus">Hemiphyllodactylus</tp:taxon-name-part><tp:taxon-name-part taxon-name-part-type="species" reg="lungcuensis">lungcuensis</tp:taxon-name-part></tp:taxon-name></italic> sp. nov. (measurements in mm, * = regenerated or broken, ?= missing data, <abbrev xmlns:xlink="http://www.w3.org/1999/xlink" xlink:title="minimum" id="ABBRID0EW3BM" xlink:type="simple">Min</abbrev> = minimum, <abbrev xmlns:xlink="http://www.w3.org/1999/xlink" xlink:title="maximum" id="ABBRID0E13BM" xlink:type="simple">Max</abbrev> = maximum, other abbreviations defined in the text).</p></caption><table id="TID0EHQFM" rules="all"><tbody><tr><th rowspan="2" colspan="1"/><th rowspan="1" colspan="1"><named-content xmlns:xlink="http://www.w3.org/1999/xlink" content-type="dwc:institutional_code" xlink:title="Vietnam National University of Forestry" xlink:href="http://grbio.org/institution/vietnam-national-university" xlink:type="simple">VNUF</named-content> R.2021.01</th><th rowspan="1" colspan="1"><abbrev xmlns:xlink="http://www.w3.org/1999/xlink" content-type="institution" xlink:title="Institute of Ecology and Biological Resources" id="ABBRID0ET4BM" xlink:type="simple">IEBR</abbrev> R.5151</th><th rowspan="1" colspan="1"><named-content xmlns:xlink="http://www.w3.org/1999/xlink" content-type="dwc:institutional_code" xlink:title="Vietnam National University of Forestry" xlink:href="http://grbio.org/institution/vietnam-national-university" xlink:type="simple">VNUF</named-content> R.2021.03</th><th rowspan="1" colspan="1"><named-content xmlns:xlink="http://www.w3.org/1999/xlink" content-type="dwc:institutional_code" xlink:title="Vietnam National University of Forestry" xlink:href="http://grbio.org/institution/vietnam-national-university" xlink:type="simple">VNUF</named-content> R.2023.01</th><th rowspan="1" colspan="1"><named-content xmlns:xlink="http://www.w3.org/1999/xlink" content-type="dwc:institutional_code" xlink:title="Vietnam National University of Forestry" xlink:href="http://grbio.org/institution/vietnam-national-university" xlink:type="simple">VNUF</named-content> R.2023.02</th><th rowspan="1" colspan="1"><abbrev xmlns:xlink="http://www.w3.org/1999/xlink" content-type="institution" xlink:title="Institute of Ecology and Biological Resources" id="ABBRID0EX5BM" xlink:type="simple">IEBR</abbrev> R.5152</th><th rowspan="1" colspan="1"><named-content xmlns:xlink="http://www.w3.org/1999/xlink" content-type="dwc:institutional_code" xlink:title="Vietnam National University of Forestry" xlink:href="http://grbio.org/institution/vietnam-national-university" xlink:type="simple">VNUF</named-content> R.2021.08</th><th rowspan="2" colspan="1"><abbrev xmlns:xlink="http://www.w3.org/1999/xlink" xlink:title="minimum" id="ABBRID0EJ6BM" xlink:type="simple">Min</abbrev>-<abbrev xmlns:xlink="http://www.w3.org/1999/xlink" xlink:title="maximum" id="ABBRID0EN6BM" xlink:type="simple">Max</abbrev></th></tr><tr><th rowspan="1" colspan="1">Holotype</th><th rowspan="1" colspan="1">Paratype</th><th rowspan="1" colspan="1">Paratype</th><th rowspan="1" colspan="1">Paratype</th><th rowspan="1" colspan="1">Paratype</th><th rowspan="1" colspan="1">Paratype</th><th rowspan="1" colspan="1">Paratype</th></tr><tr><td rowspan="1" colspan="1">
                      <bold>Sex</bold>
                    </td><td rowspan="1" colspan="1">male</td><td rowspan="1" colspan="1">male</td><td rowspan="1" colspan="1">male</td><td rowspan="1" colspan="1">female</td><td rowspan="1" colspan="1">female</td><td rowspan="1" colspan="1">female</td><td rowspan="1" colspan="1">female</td><td rowspan="1" colspan="1"/></tr><tr><td rowspan="1" colspan="1">
                      <bold>
                        <abbrev xmlns:xlink="http://www.w3.org/1999/xlink" xlink:title="snout-vent length" id="ABBRID0ELBCM" xlink:type="simple">SVL</abbrev>
                      </bold>
                    </td><td rowspan="1" colspan="1">39.2</td><td rowspan="1" colspan="1">43</td><td rowspan="1" colspan="1">44.2</td><td rowspan="1" colspan="1">35.3</td><td rowspan="1" colspan="1">37.4</td><td rowspan="1" colspan="1">39.2</td><td rowspan="1" colspan="1">43.5</td><td rowspan="1" colspan="1">35.3–44.2</td></tr><tr><td rowspan="1" colspan="1">
                      <bold>
                        <abbrev xmlns:xlink="http://www.w3.org/1999/xlink" xlink:title="tail length" id="ABBRID0ENCCM" xlink:type="simple">TaL</abbrev>
                      </bold>
                    </td><td rowspan="1" colspan="1">37.3</td><td rowspan="1" colspan="1">25*</td><td rowspan="1" colspan="1">42.7</td><td rowspan="1" colspan="1">30.4*</td><td rowspan="1" colspan="1">27.3*</td><td rowspan="1" colspan="1">4.3*</td><td rowspan="1" colspan="1">34.7</td><td rowspan="1" colspan="1">34.7–42.7</td></tr><tr><td rowspan="1" colspan="1">
                      <bold>
                        <abbrev xmlns:xlink="http://www.w3.org/1999/xlink" xlink:title="trunk length" id="ABBRID0EPDCM" xlink:type="simple">TrunkL</abbrev>
                      </bold>
                    </td><td rowspan="1" colspan="1">20.3</td><td rowspan="1" colspan="1">23.0</td><td rowspan="1" colspan="1">23.1</td><td rowspan="1" colspan="1">17.0</td><td rowspan="1" colspan="1">19.3</td><td rowspan="1" colspan="1">19.0</td><td rowspan="1" colspan="1">22.3</td><td rowspan="1" colspan="1">17.0–23.1</td></tr><tr><td rowspan="1" colspan="1">
                      <bold>
                        <abbrev xmlns:xlink="http://www.w3.org/1999/xlink" xlink:title="head length" id="ABBRID0ERECM" xlink:type="simple">HeadL</abbrev>
                      </bold>
                    </td><td rowspan="1" colspan="1">11.0</td><td rowspan="1" colspan="1">11.6</td><td rowspan="1" colspan="1">11.1</td><td rowspan="1" colspan="1">8.9</td><td rowspan="1" colspan="1">8.5</td><td rowspan="1" colspan="1">8.5</td><td rowspan="1" colspan="1">10.3</td><td rowspan="1" colspan="1">8.5–11.6</td></tr><tr><td rowspan="1" colspan="1">
                      <bold>
                        <abbrev xmlns:xlink="http://www.w3.org/1999/xlink" xlink:title="head width" id="ABBRID0ETFCM" xlink:type="simple">HeadW</abbrev>
                      </bold>
                    </td><td rowspan="1" colspan="1">8.0</td><td rowspan="1" colspan="1">8.0</td><td rowspan="1" colspan="1">7.0</td><td rowspan="1" colspan="1">6.9</td><td rowspan="1" colspan="1">7.0</td><td rowspan="1" colspan="1">7.3</td><td rowspan="1" colspan="1">8.0</td><td rowspan="1" colspan="1">6.9–8.0</td></tr><tr><td rowspan="1" colspan="1">
                      <bold>
                        <abbrev xmlns:xlink="http://www.w3.org/1999/xlink" xlink:title="eye diameter" id="ABBRID0EVGCM" xlink:type="simple">EyeD</abbrev>
                      </bold>
                    </td><td rowspan="1" colspan="1">1.8</td><td rowspan="1" colspan="1">2.1</td><td rowspan="1" colspan="1">2.4</td><td rowspan="1" colspan="1">1.8</td><td rowspan="1" colspan="1">1.8</td><td rowspan="1" colspan="1">2.5</td><td rowspan="1" colspan="1">2.1</td><td rowspan="1" colspan="1">1.8–2.5</td></tr><tr><td rowspan="1" colspan="1">
                      <bold>
                        <abbrev xmlns:xlink="http://www.w3.org/1999/xlink" xlink:title="snout-eye length" id="ABBRID0EXHCM" xlink:type="simple">SnEye</abbrev>
                      </bold>
                    </td><td rowspan="1" colspan="1">4.3</td><td rowspan="1" colspan="1">4.5</td><td rowspan="1" colspan="1">5.0</td><td rowspan="1" colspan="1">3.6</td><td rowspan="1" colspan="1">3.9</td><td rowspan="1" colspan="1">4.1</td><td rowspan="1" colspan="1">4.2</td><td rowspan="1" colspan="1">3.6–5.0</td></tr><tr><td rowspan="1" colspan="1">
                      <bold>
                        <abbrev xmlns:xlink="http://www.w3.org/1999/xlink" xlink:title="nares-eye length" id="ABBRID0EZICM" xlink:type="simple">NarEye</abbrev>
                      </bold>
                    </td><td rowspan="1" colspan="1">3.2</td><td rowspan="1" colspan="1">2.9</td><td rowspan="1" colspan="1">3.6</td><td rowspan="1" colspan="1">3.1</td><td rowspan="1" colspan="1">3.0</td><td rowspan="1" colspan="1">3.2</td><td rowspan="1" colspan="1">3.3</td><td rowspan="1" colspan="1">2.9–3.6</td></tr><tr><td rowspan="1" colspan="1">
                      <bold>
                        <abbrev xmlns:xlink="http://www.w3.org/1999/xlink" xlink:title="internarial width" id="ABBRID0E2JCM" xlink:type="simple">SnW</abbrev>
                      </bold>
                    </td><td rowspan="1" colspan="1">1.5</td><td rowspan="1" colspan="1">2.0</td><td rowspan="1" colspan="1">1.7</td><td rowspan="1" colspan="1">1.4</td><td rowspan="1" colspan="1">1.4</td><td rowspan="1" colspan="1">1.9</td><td rowspan="1" colspan="1">2.1</td><td rowspan="1" colspan="1">1.4–2.1</td></tr><tr><td rowspan="1" colspan="1">
                      <bold>
                        <abbrev xmlns:xlink="http://www.w3.org/1999/xlink" xlink:title="ear diameter" id="ABBRID0E4KCM" xlink:type="simple">EarD</abbrev>
                      </bold>
                    </td><td rowspan="1" colspan="1">0.7</td><td rowspan="1" colspan="1">0.9</td><td rowspan="1" colspan="1">0.8</td><td rowspan="1" colspan="1">0.6</td><td rowspan="1" colspan="1">0.5</td><td rowspan="1" colspan="1">0.6</td><td rowspan="1" colspan="1">0.8</td><td rowspan="1" colspan="1">0.5–0.9</td></tr><tr><td rowspan="1" colspan="1">
                      <bold><abbrev xmlns:xlink="http://www.w3.org/1999/xlink" xlink:title="ear diameter" id="ABBRID0E6LCM" xlink:type="simple">EarD</abbrev>/<abbrev xmlns:xlink="http://www.w3.org/1999/xlink" xlink:title="eye diameter" id="ABBRID0EDMCM" xlink:type="simple">EyeD</abbrev></bold>
                    </td><td rowspan="1" colspan="1">0.39</td><td rowspan="1" colspan="1">0.43</td><td rowspan="1" colspan="1">0.33</td><td rowspan="1" colspan="1">0.33</td><td rowspan="1" colspan="1">0.28</td><td rowspan="1" colspan="1">0.24</td><td rowspan="1" colspan="1">0.38</td><td rowspan="1" colspan="1">0.24–0.43</td></tr><tr><td rowspan="1" colspan="1">
                      <bold><abbrev xmlns:xlink="http://www.w3.org/1999/xlink" xlink:title="trunk length" id="ABBRID0EFNCM" xlink:type="simple">TrunkL</abbrev>/<abbrev xmlns:xlink="http://www.w3.org/1999/xlink" xlink:title="snout-vent length" id="ABBRID0EJNCM" xlink:type="simple">SVL</abbrev></bold>
                    </td><td rowspan="1" colspan="1">0.52</td><td rowspan="1" colspan="1">0.53</td><td rowspan="1" colspan="1">0.52</td><td rowspan="1" colspan="1">0.48</td><td rowspan="1" colspan="1">0.52</td><td rowspan="1" colspan="1">0.48</td><td rowspan="1" colspan="1">0.51</td><td rowspan="1" colspan="1">0.48–0.53</td></tr><tr><td rowspan="1" colspan="1">
                      <bold><abbrev xmlns:xlink="http://www.w3.org/1999/xlink" xlink:title="head length" id="ABBRID0ELOCM" xlink:type="simple">HeadL</abbrev>/<abbrev xmlns:xlink="http://www.w3.org/1999/xlink" xlink:title="snout-vent length" id="ABBRID0EPOCM" xlink:type="simple">SVL</abbrev></bold>
                    </td><td rowspan="1" colspan="1">0.28</td><td rowspan="1" colspan="1">0.27</td><td rowspan="1" colspan="1">0.25</td><td rowspan="1" colspan="1">0.25</td><td rowspan="1" colspan="1">0.23</td><td rowspan="1" colspan="1">0.22</td><td rowspan="1" colspan="1">0.24</td><td rowspan="1" colspan="1">0.22–0.28</td></tr><tr><td rowspan="1" colspan="1">
                      <bold><abbrev xmlns:xlink="http://www.w3.org/1999/xlink" xlink:title="head width" id="ABBRID0ERPCM" xlink:type="simple">HeadW</abbrev>/<abbrev xmlns:xlink="http://www.w3.org/1999/xlink" xlink:title="snout-vent length" id="ABBRID0EVPCM" xlink:type="simple">SVL</abbrev></bold>
                    </td><td rowspan="1" colspan="1">0.20</td><td rowspan="1" colspan="1">0.19</td><td rowspan="1" colspan="1">0.16</td><td rowspan="1" colspan="1">0.20</td><td rowspan="1" colspan="1">0.19</td><td rowspan="1" colspan="1">0.19</td><td rowspan="1" colspan="1">0.18</td><td rowspan="1" colspan="1">0.16–0.20</td></tr><tr><td rowspan="1" colspan="1">
                      <bold><abbrev xmlns:xlink="http://www.w3.org/1999/xlink" xlink:title="head width" id="ABBRID0EXQCM" xlink:type="simple">HeadW</abbrev>/<abbrev xmlns:xlink="http://www.w3.org/1999/xlink" xlink:title="head length" id="ABBRID0E2QCM" xlink:type="simple">HeadL</abbrev></bold>
                    </td><td rowspan="1" colspan="1">0.73</td><td rowspan="1" colspan="1">0.69</td><td rowspan="1" colspan="1">0.63</td><td rowspan="1" colspan="1">0.78</td><td rowspan="1" colspan="1">0.82</td><td rowspan="1" colspan="1">0.86</td><td rowspan="1" colspan="1">0.78</td><td rowspan="1" colspan="1">0.63–0.86</td></tr><tr><td rowspan="1" colspan="1">
                      <bold><abbrev xmlns:xlink="http://www.w3.org/1999/xlink" xlink:title="snout-eye length" id="ABBRID0E4RCM" xlink:type="simple">SnEye</abbrev>/<abbrev xmlns:xlink="http://www.w3.org/1999/xlink" xlink:title="head length" id="ABBRID0EBSCM" xlink:type="simple">HeadL</abbrev></bold>
                    </td><td rowspan="1" colspan="1">0.39</td><td rowspan="1" colspan="1">0.39</td><td rowspan="1" colspan="1">0.45</td><td rowspan="1" colspan="1">0.40</td><td rowspan="1" colspan="1">0.46</td><td rowspan="1" colspan="1">0.48</td><td rowspan="1" colspan="1">0.41</td><td rowspan="1" colspan="1">0.39–0.48</td></tr><tr><td rowspan="1" colspan="1">
                      <bold><abbrev xmlns:xlink="http://www.w3.org/1999/xlink" xlink:title="nares-eye length" id="ABBRID0EDTCM" xlink:type="simple">NarEye</abbrev>/<abbrev xmlns:xlink="http://www.w3.org/1999/xlink" xlink:title="head length" id="ABBRID0EHTCM" xlink:type="simple">HeadL</abbrev></bold>
                    </td><td rowspan="1" colspan="1">0.29</td><td rowspan="1" colspan="1">0.25</td><td rowspan="1" colspan="1">0.32</td><td rowspan="1" colspan="1">0.35</td><td rowspan="1" colspan="1">0.35</td><td rowspan="1" colspan="1">0.38</td><td rowspan="1" colspan="1">0.32</td><td rowspan="1" colspan="1">0.25–0.38</td></tr><tr><td rowspan="1" colspan="1">
                      <bold><abbrev xmlns:xlink="http://www.w3.org/1999/xlink" xlink:title="eye diameter" id="ABBRID0EJUCM" xlink:type="simple">EyeD</abbrev>/<abbrev xmlns:xlink="http://www.w3.org/1999/xlink" xlink:title="head length" id="ABBRID0ENUCM" xlink:type="simple">HeadL</abbrev></bold>
                    </td><td rowspan="1" colspan="1">0.16</td><td rowspan="1" colspan="1">0.18</td><td rowspan="1" colspan="1">0.22</td><td rowspan="1" colspan="1">0.20</td><td rowspan="1" colspan="1">0.21</td><td rowspan="1" colspan="1">0.29</td><td rowspan="1" colspan="1">0.20</td><td rowspan="1" colspan="1">0.21–0.29</td></tr><tr><td rowspan="1" colspan="1">
                      <bold><abbrev xmlns:xlink="http://www.w3.org/1999/xlink" xlink:title="internarial width" id="ABBRID0EPVCM" xlink:type="simple">SnW</abbrev>/<abbrev xmlns:xlink="http://www.w3.org/1999/xlink" xlink:title="head length" id="ABBRID0ETVCM" xlink:type="simple">HeadL</abbrev></bold>
                    </td><td rowspan="1" colspan="1">0.14</td><td rowspan="1" colspan="1">0.17</td><td rowspan="1" colspan="1">0.15</td><td rowspan="1" colspan="1">0.16</td><td rowspan="1" colspan="1">0.16</td><td rowspan="1" colspan="1">0.22</td><td rowspan="1" colspan="1">0.20</td><td rowspan="1" colspan="1">0.14–0.22</td></tr><tr><td rowspan="1" colspan="1">
                      <bold><abbrev xmlns:xlink="http://www.w3.org/1999/xlink" xlink:title="eye diameter" id="ABBRID0EVWCM" xlink:type="simple">EyeD</abbrev>/<abbrev xmlns:xlink="http://www.w3.org/1999/xlink" xlink:title="nares-eye length" id="ABBRID0EZWCM" xlink:type="simple">NarEye</abbrev></bold>
                    </td><td rowspan="1" colspan="1">0.56</td><td rowspan="1" colspan="1">0.72</td><td rowspan="1" colspan="1">0.67</td><td rowspan="1" colspan="1">0.58</td><td rowspan="1" colspan="1">0.60</td><td rowspan="1" colspan="1">0.78</td><td rowspan="1" colspan="1">0.64</td><td rowspan="1" colspan="1">0.56–0.78</td></tr><tr><td rowspan="1" colspan="1">
                      <bold><abbrev xmlns:xlink="http://www.w3.org/1999/xlink" xlink:title="internarial width" id="ABBRID0E2XCM" xlink:type="simple">SnW</abbrev>/<abbrev xmlns:xlink="http://www.w3.org/1999/xlink" xlink:title="head width" id="ABBRID0E6XCM" xlink:type="simple">HeadW</abbrev></bold>
                    </td><td rowspan="1" colspan="1">0.19</td><td rowspan="1" colspan="1">0.25</td><td rowspan="1" colspan="1">0.24</td><td rowspan="1" colspan="1">0.20</td><td rowspan="1" colspan="1">0.20</td><td rowspan="1" colspan="1">0.26</td><td rowspan="1" colspan="1">0.26</td><td rowspan="1" colspan="1">0.19–0.26</td></tr><tr><td rowspan="1" colspan="1">
                      <bold>Chin</bold>
                    </td><td rowspan="1" colspan="1">8</td><td rowspan="1" colspan="1">8</td><td rowspan="1" colspan="1">?</td><td rowspan="1" colspan="1">10</td><td rowspan="1" colspan="1">10</td><td rowspan="1" colspan="1">9</td><td rowspan="1" colspan="1">10</td><td rowspan="1" colspan="1">8–10</td></tr><tr><td rowspan="1" colspan="1">
                      <bold>
                        <abbrev xmlns:xlink="http://www.w3.org/1999/xlink" xlink:title="circumnasal scales" id="ABBRID0EA1CM" xlink:type="simple">CN</abbrev>
                      </bold>
                    </td><td rowspan="1" colspan="1">3</td><td rowspan="1" colspan="1">3</td><td rowspan="1" colspan="1">3</td><td rowspan="1" colspan="1">3</td><td rowspan="1" colspan="1">3</td><td rowspan="1" colspan="1">2</td><td rowspan="1" colspan="1">3</td><td rowspan="1" colspan="1">2–3</td></tr><tr><td rowspan="1" colspan="1">
                      <bold>
                        <abbrev xmlns:xlink="http://www.w3.org/1999/xlink" xlink:title="the number of scales between the supranasals" id="ABBRID0EC2CM" xlink:type="simple">SnS</abbrev>
                      </bold>
                    </td><td rowspan="1" colspan="1">2</td><td rowspan="1" colspan="1">2</td><td rowspan="1" colspan="1">2</td><td rowspan="1" colspan="1">2</td><td rowspan="1" colspan="1">1</td><td rowspan="1" colspan="1">1</td><td rowspan="1" colspan="1">3</td><td rowspan="1" colspan="1">1–3</td></tr><tr><td rowspan="1" colspan="1">
                      <bold><abbrev xmlns:xlink="http://www.w3.org/1999/xlink" xlink:title="supralabial scales" id="ABBRID0EE3CM" xlink:type="simple">SL</abbrev> (left/right)</bold>
                    </td><td rowspan="1" colspan="1">12/12</td><td rowspan="1" colspan="1">11/11</td><td rowspan="1" colspan="1">12/12</td><td rowspan="1" colspan="1">12/11</td><td rowspan="1" colspan="1">11/11</td><td rowspan="1" colspan="1">11/11</td><td rowspan="1" colspan="1">11/11</td><td rowspan="1" colspan="1">11–12</td></tr><tr><td rowspan="1" colspan="1">
                      <bold><abbrev xmlns:xlink="http://www.w3.org/1999/xlink" xlink:title="infralabial scales" id="ABBRID0EH4CM" xlink:type="simple">IL</abbrev> (left/right)</bold>
                    </td><td rowspan="1" colspan="1">11/10</td><td rowspan="1" colspan="1">11/11</td><td rowspan="1" colspan="1">10/10</td><td rowspan="1" colspan="1">10/9</td><td rowspan="1" colspan="1">10/9</td><td rowspan="1" colspan="1">10/10</td><td rowspan="1" colspan="1">10/10</td><td rowspan="1" colspan="1">9–11</td></tr><tr><td rowspan="1" colspan="1">
                      <bold>
                        <abbrev xmlns:xlink="http://www.w3.org/1999/xlink" xlink:title="ventral scales" id="ABBRID0EK5CM" xlink:type="simple">VS</abbrev>
                      </bold>
                    </td><td rowspan="1" colspan="1">7</td><td rowspan="1" colspan="1">6</td><td rowspan="1" colspan="1">7</td><td rowspan="1" colspan="1">10</td><td rowspan="1" colspan="1">11</td><td rowspan="1" colspan="1">9</td><td rowspan="1" colspan="1">7</td><td rowspan="1" colspan="1">6–11</td></tr><tr><td rowspan="1" colspan="1">
                      <bold>
                        <abbrev xmlns:xlink="http://www.w3.org/1999/xlink" xlink:title="dorsal scales" id="ABBRID0EM6CM" xlink:type="simple">DS</abbrev>
                      </bold>
                    </td><td rowspan="1" colspan="1">13</td><td rowspan="1" colspan="1">13</td><td rowspan="1" colspan="1">15</td><td rowspan="1" colspan="1">17</td><td rowspan="1" colspan="1">16</td><td rowspan="1" colspan="1">16</td><td rowspan="1" colspan="1">12</td><td rowspan="1" colspan="1">12–17</td></tr><tr><td rowspan="1" colspan="1">
                      <bold>Lamellae formula of forelimbs II–V (left)</bold>
                    </td><td rowspan="1" colspan="1">4454</td><td rowspan="1" colspan="1">*</td><td rowspan="1" colspan="1">44??</td><td rowspan="1" colspan="1">4454</td><td rowspan="1" colspan="1">4454</td><td rowspan="1" colspan="1">4444</td><td rowspan="1" colspan="1">3454</td><td rowspan="1" colspan="1">4(3)45(4)4</td></tr><tr><td rowspan="1" colspan="1">
                      <bold>Lamellae formula of hind limbs II–V (left)</bold>
                    </td><td rowspan="1" colspan="1">4555</td><td rowspan="1" colspan="1">4555</td><td rowspan="1" colspan="1">4555</td><td rowspan="1" colspan="1">4555</td><td rowspan="1" colspan="1">4555</td><td rowspan="1" colspan="1">4555</td><td rowspan="1" colspan="1">4555</td><td rowspan="1" colspan="1">4555</td></tr><tr><td rowspan="1" colspan="1">
                      <bold>
                        <abbrev xmlns:xlink="http://www.w3.org/1999/xlink" xlink:title="the number of subdigital lamellae wider than long on the first finger" id="ABBRID0EMCDM" xlink:type="simple">SL1F</abbrev>
                      </bold>
                    </td><td rowspan="1" colspan="1">4</td><td rowspan="1" colspan="1">4</td><td rowspan="1" colspan="1">?</td><td rowspan="1" colspan="1">4</td><td rowspan="1" colspan="1">4</td><td rowspan="1" colspan="1">4</td><td rowspan="1" colspan="1">3</td><td rowspan="1" colspan="1">3–4</td></tr><tr><td rowspan="1" colspan="1">
                      <bold>
                        <abbrev xmlns:xlink="http://www.w3.org/1999/xlink" xlink:title="the number of subdigital lamellae wider than long on the first toe; the total number of precloacal and femoral pores" id="ABBRID0EODDM" xlink:type="simple">SL1T</abbrev>
                      </bold>
                    </td><td rowspan="1" colspan="1">4</td><td rowspan="1" colspan="1">4</td><td rowspan="1" colspan="1">4</td><td rowspan="1" colspan="1">4</td><td rowspan="1" colspan="1">4</td><td rowspan="1" colspan="1">4</td><td rowspan="1" colspan="1">4</td><td rowspan="1" colspan="1">4</td></tr><tr><td rowspan="1" colspan="1">
                      <bold>Total femoroprecloacal pores</bold>
                    </td><td rowspan="1" colspan="1">25</td><td rowspan="1" colspan="1">17</td><td rowspan="1" colspan="1">23</td><td rowspan="1" colspan="1">16</td><td rowspan="1" colspan="1">0</td><td rowspan="1" colspan="1">0</td><td rowspan="1" colspan="1">22</td><td rowspan="1" colspan="1">17–25 (in males)</td></tr><tr><td rowspan="1" colspan="1">
                      <bold>CloacS on each side</bold>
                    </td><td rowspan="1" colspan="1">1</td><td rowspan="1" colspan="1">1</td><td rowspan="1" colspan="1">1</td><td rowspan="1" colspan="1">2</td><td rowspan="1" colspan="1">1</td><td rowspan="1" colspan="1">1</td><td rowspan="1" colspan="1">1</td><td rowspan="1" colspan="1">1–2</td></tr><tr><td rowspan="1" colspan="1">
                      <bold>Precloacal and femoral pore series separate (1) or continuous (0)</bold>
                    </td><td rowspan="1" colspan="1">0</td><td rowspan="1" colspan="1">0</td><td rowspan="1" colspan="1">0</td><td rowspan="1" colspan="1">0</td><td rowspan="1" colspan="1"/><td rowspan="1" colspan="1"/><td rowspan="1" colspan="1">0</td><td rowspan="1" colspan="1">0</td></tr><tr><td rowspan="1" colspan="1">
                      <bold>Subcaudals enlarged, plate-like</bold>
                    </td><td rowspan="1" colspan="1">0</td><td rowspan="1" colspan="1">0</td><td rowspan="1" colspan="1">0</td><td rowspan="1" colspan="1">0</td><td rowspan="1" colspan="1">0</td><td rowspan="1" colspan="1">0</td><td rowspan="1" colspan="1">0</td><td rowspan="1" colspan="1">0</td></tr></tbody></table></table-wrap></tp:treatment-sec><tp:treatment-sec sec-type="distribution" id="SECID0EGIDM"><title>Distribution.</title><p><italic><tp:taxon-name><tp:taxon-name-part taxon-name-part-type="genus" reg="Hemiphyllodactylus">Hemiphyllodactylus</tp:taxon-name-part><tp:taxon-name-part taxon-name-part-type="species" reg="lungcuensis">lungcuensis</tp:taxon-name-part></tp:taxon-name></italic> sp. nov. is currently known only from the type locality in Lung Cu Commune, Dong Van District, Ha Giang Province, northeastern Vietnam (Fig. <xref ref-type="fig" rid="F1">1</xref>).</p></tp:treatment-sec><tp:treatment-sec sec-type="etymology" id="SECID0E2IDM"><title>Etymology.</title><p>Specific epithet <italic><tp:taxon-name><tp:taxon-name-part taxon-name-part-type="genus" reg="Hemiphyllodactylus"/><tp:taxon-name-part taxon-name-part-type="species" reg="lungcuensis">lungcuensis</tp:taxon-name-part></tp:taxon-name></italic> is a toponym in reference to the type locality of the species. For the common names, we suggest Lungcu Slender Gecko (English) and Thạch sùng dẹp lũng cú (Vietnamese).</p></tp:treatment-sec><tp:treatment-sec sec-type="natural history" id="SECID0ELJDM"><title>Natural history.</title><p>The species is known from a karstic habitat. The type series were found on karst cliffs between 19:00 and 20:30, approximately 1–1.5 m above the ground. The surrounding habitat was a disturbed karst forest with small hardwood and shrub trees, and was located near residential areas and road systems (Fig. <xref ref-type="fig" rid="F9">9</xref>). The type locality of the new species is located in an unprotected area, and thus we need to clarify the impact and threats of the localized disturbance so as to put in place effective conservation measures.</p><fig id="F9" position="float" orientation="portrait"><object-id xmlns:xlink="http://www.w3.org/1999/xlink" content-type="doi" xlink:type="simple">10.3897/zookeys.1167.103713.figure9</object-id><object-id xmlns:xlink="http://www.w3.org/1999/xlink" content-type="arpha" xlink:type="simple">A8570F1B-56DC-5177-A056-F2FCE8C31E23</object-id><label>Figure 9.</label><caption><p>Habitat of <italic><tp:taxon-name><tp:taxon-name-part taxon-name-part-type="genus" reg="Hemiphyllodactylus">Hemiphyllodactylus</tp:taxon-name-part><tp:taxon-name-part taxon-name-part-type="species" reg="lungcuensis">lungcuensis</tp:taxon-name-part></tp:taxon-name></italic> sp. nov. in Lung Cu Commune, Dong Van District, Ha Giang Province, northeastern Vietnam.</p></caption><graphic xmlns:xlink="http://www.w3.org/1999/xlink" xlink:href="zookeys-1167-353_article-103713__-g009.jpg" position="float" orientation="portrait" xlink:type="simple" id="oo_867702.jpg"><uri content-type="original_file" xlink:type="simple">https://binary.pensoft.net/fig/867702</uri></graphic></fig></tp:treatment-sec><tp:treatment-sec sec-type="comparisons" id="SECID0ENKDM"><title>Comparisons.</title><p>The molecular analyses indicate that <italic><tp:taxon-name><tp:taxon-name-part taxon-name-part-type="genus" reg="Hemiphyllodactylus">Hemiphyllodactylus</tp:taxon-name-part><tp:taxon-name-part taxon-name-part-type="species" reg="lungcuensis">lungcuensis</tp:taxon-name-part></tp:taxon-name></italic> sp. nov. is a phylogenetically distinct lineage of the clade 6 that is not embedded within any lineage of the other 13 species of clade 6 (<xref ref-type="bibr" rid="B3">Agung et al. 2022</xref>) and bears an uncorrected pairwise sequence divergence of 4.6–20.2% from them (Fig. <xref ref-type="fig" rid="F1">1</xref>, Table <xref ref-type="table" rid="T2">2</xref>). <italic><tp:taxon-name><tp:taxon-name-part taxon-name-part-type="genus" reg="Hemiphyllodactylus">Hemiphyllodactylus</tp:taxon-name-part><tp:taxon-name-part taxon-name-part-type="species" reg="lungcuensis">lungcuensis</tp:taxon-name-part></tp:taxon-name></italic> sp. nov. is the sister species to a clade composed of <italic><tp:taxon-name><tp:taxon-name-part taxon-name-part-type="genus" reg="Hemiphyllodactylus">H.</tp:taxon-name-part><tp:taxon-name-part taxon-name-part-type="species" reg="huishuiensis">huishuiensis</tp:taxon-name-part></tp:taxon-name></italic> and <italic><tp:taxon-name><tp:taxon-name-part taxon-name-part-type="genus" reg="Hemiphyllodactylus">H.</tp:taxon-name-part><tp:taxon-name-part taxon-name-part-type="species" reg="yanshanensis">yanshanensis</tp:taxon-name-part></tp:taxon-name></italic> (Fig. <xref ref-type="fig" rid="F1">1</xref>) from which it bears an uncorrected pairwise sequence divergence of 5.3% from <italic><tp:taxon-name><tp:taxon-name-part taxon-name-part-type="genus" reg="Hemiphyllodactylus">H.</tp:taxon-name-part><tp:taxon-name-part taxon-name-part-type="species" reg="huishuiensis">huishuiensis</tp:taxon-name-part></tp:taxon-name></italic> and 6.9% from <italic><tp:taxon-name><tp:taxon-name-part taxon-name-part-type="genus" reg="Hemiphyllodactylus">H.</tp:taxon-name-part><tp:taxon-name-part taxon-name-part-type="species" reg="yanshanensis">yanshanensis</tp:taxon-name-part></tp:taxon-name></italic> (Table <xref ref-type="table" rid="T2">2</xref>). <italic><tp:taxon-name><tp:taxon-name-part taxon-name-part-type="genus" reg="Hemiphyllodactylus">Hemiphyllodactylus</tp:taxon-name-part><tp:taxon-name-part taxon-name-part-type="species" reg="lungcuensis">lungcuensis</tp:taxon-name-part></tp:taxon-name></italic> sp. nov. differs significantly from <italic><tp:taxon-name><tp:taxon-name-part taxon-name-part-type="genus" reg="Hemiphyllodactylus">H.</tp:taxon-name-part><tp:taxon-name-part taxon-name-part-type="species" reg="huishuiensis">huishuiensis</tp:taxon-name-part></tp:taxon-name></italic> in mean values of <abbrev xmlns:xlink="http://www.w3.org/1999/xlink" xlink:title="eye diameter" id="ABBRID0E6NDM" xlink:type="simple">EyeD</abbrev> (0.31 vs. 0.41, p = 0.001) and <abbrev xmlns:xlink="http://www.w3.org/1999/xlink" xlink:title="internarial width" id="ABBRID0EDODM" xlink:type="simple">SnW</abbrev> (0.23 vs. 0.08, p = 0.001) and from <italic><tp:taxon-name><tp:taxon-name-part taxon-name-part-type="genus" reg="Hemiphyllodactylus">H.</tp:taxon-name-part><tp:taxon-name-part taxon-name-part-type="species" reg="yanshanensis">yanshanensis</tp:taxon-name-part></tp:taxon-name></italic> in mean values of <abbrev xmlns:xlink="http://www.w3.org/1999/xlink" xlink:title="trunk length" id="ABBRID0ESODM" xlink:type="simple">TrunkL</abbrev> (1.31 vs. 1.29, p = 0.03) and <abbrev xmlns:xlink="http://www.w3.org/1999/xlink" xlink:title="eye diameter" id="ABBRID0EWODM" xlink:type="simple">EyeD</abbrev> (0.31 vs. 0.38, p = 0.002). In addition, <italic><tp:taxon-name><tp:taxon-name-part taxon-name-part-type="genus" reg="Hemiphyllodactylus">Hemiphyllodactylus</tp:taxon-name-part><tp:taxon-name-part taxon-name-part-type="species" reg="lungcuensis">lungcuensis</tp:taxon-name-part></tp:taxon-name></italic> sp. nov. differs significantly from <italic><tp:taxon-name><tp:taxon-name-part taxon-name-part-type="genus" reg="Hemiphyllodactylus">H.</tp:taxon-name-part><tp:taxon-name-part taxon-name-part-type="species" reg="nahangensis">nahangensis</tp:taxon-name-part></tp:taxon-name></italic> in mean values of <abbrev xmlns:xlink="http://www.w3.org/1999/xlink" xlink:title="eye diameter" id="ABBRID0EQPDM" xlink:type="simple">EyeD</abbrev> (0.31 vs. 0.42, p = 0.001), <abbrev xmlns:xlink="http://www.w3.org/1999/xlink" xlink:title="internarial width" id="ABBRID0EUPDM" xlink:type="simple">SnW</abbrev> (0.23 vs. 0.05, p = 0.001), <abbrev xmlns:xlink="http://www.w3.org/1999/xlink" xlink:title="dorsal scales" id="ABBRID0EYPDM" xlink:type="simple">DS</abbrev> (14.75 vs. 21, p = 0.001), and <abbrev xmlns:xlink="http://www.w3.org/1999/xlink" xlink:title="the number of subdigital lamellae wider than long on the first toe; the total number of precloacal and femoral pores" id="ABBRID0E3PDM" xlink:type="simple">SL1T</abbrev> (4 vs. 3, p = 0.001) (Tables <xref ref-type="table" rid="T6">6</xref>, <xref ref-type="table" rid="T7">7</xref>). Statistically significant differences of morphometric and meristic traits between <italic><tp:taxon-name><tp:taxon-name-part taxon-name-part-type="genus" reg="Hemiphyllodactylus">Hemiphyllodactylus</tp:taxon-name-part><tp:taxon-name-part taxon-name-part-type="species" reg="lungcuensis">lungcuensis</tp:taxon-name-part></tp:taxon-name></italic> sp. nov. and all other species in clade 6 are presented in Tables <xref ref-type="table" rid="T6">6</xref>, <xref ref-type="table" rid="T7">7</xref>. Due to the unavailability of individual specimens of <italic><tp:taxon-name><tp:taxon-name-part taxon-name-part-type="genus" reg="Hemiphyllodactylus">H.</tp:taxon-name-part><tp:taxon-name-part taxon-name-part-type="species" reg="dushanensis">dushanensis</tp:taxon-name-part></tp:taxon-name></italic> for statistical analysis, we obtained integrated data of this species from <xref ref-type="bibr" rid="B9">Do et al. (2020</xref>: table 4) for comparison, the new species can be distinguished from <italic><tp:taxon-name><tp:taxon-name-part taxon-name-part-type="genus" reg="Hemiphyllodactylus">H.</tp:taxon-name-part><tp:taxon-name-part taxon-name-part-type="species" reg="dushanensis">dushanensis</tp:taxon-name-part></tp:taxon-name></italic> by the presence of dark postorbital stripe, dark dorsolateral stripe, and dark dorsal transverse blotches (vs. absent in <italic><tp:taxon-name><tp:taxon-name-part taxon-name-part-type="genus" reg="Hemiphyllodactylus">H.</tp:taxon-name-part><tp:taxon-name-part taxon-name-part-type="species" reg="dushanensis">dushanensis</tp:taxon-name-part></tp:taxon-name></italic>).</p></tp:treatment-sec><tp:treatment-sec><!--Section generated to contain objects referenced in tp:taxon-treatment.--><fig id="F1" position="float" orientation="portrait"><object-id xmlns:xlink="http://www.w3.org/1999/xlink" content-type="doi" xlink:type="simple">10.3897/zookeys.1167.103713.figure1</object-id><object-id xmlns:xlink="http://www.w3.org/1999/xlink" content-type="arpha" xlink:type="simple">A7805DAA-8DBA-51EE-B7D0-3793CDCBAE9C</object-id><label>Figure 1.</label><caption><p>Distribution of the species of clade 6 of the genus <italic><tp:taxon-name><tp:taxon-name-part taxon-name-part-type="genus" reg="Hemiphyllodactylus">Hemiphyllodactylus</tp:taxon-name-part></tp:taxon-name></italic>.</p></caption><graphic xmlns:xlink="http://www.w3.org/1999/xlink" xlink:href="zookeys-1167-353_article-103713__-g001.jpg" position="float" orientation="portrait" xlink:type="simple" id="oo_867694.jpg"><uri content-type="original_file" xlink:type="simple">https://binary.pensoft.net/fig/867694</uri></graphic></fig><table-wrap id="T2" position="float" orientation="portrait"><label>Table 2.</label><caption><p>Uncorrected genetic <italic>P</italic>-distances (%) in <abbrev xmlns:xlink="http://www.w3.org/1999/xlink" xlink:title="mitochondrial NADH dehydrogenase subunit 2 gene" id="ABBRID0EHSAG" xlink:type="simple">ND2</abbrev> gene of <italic><tp:taxon-name><tp:taxon-name-part taxon-name-part-type="genus" reg="Hemiphyllodactylus">Hemiphyllodactylus</tp:taxon-name-part></tp:taxon-name></italic>. Intraspecific <italic>p</italic>-distance are in bold font, <abbrev xmlns:xlink="http://www.w3.org/1999/xlink" xlink:title="data not applicable" id="ABBRID0EUSAG" xlink:type="simple">n/a</abbrev> = data not applicable.</p></caption><table id="TID0E12AI" rules="all"><tbody><tr><th rowspan="1" colspan="1"/><th rowspan="1" colspan="1">
                  <italic>
                    <tp:taxon-name><tp:taxon-name-part taxon-name-part-type="genus" reg="Hemiphyllodactylus"/><tp:taxon-name-part taxon-name-part-type="species" reg="banaensis">banaensis</tp:taxon-name-part></tp:taxon-name>
                  </italic>
                </th><th rowspan="1" colspan="1">
                  <italic>
                    <tp:taxon-name><tp:taxon-name-part taxon-name-part-type="genus" reg="Hemiphyllodactylus"/><tp:taxon-name-part taxon-name-part-type="species" reg="bonkowskii">bonkowskii</tp:taxon-name-part></tp:taxon-name>
                  </italic>
                </th><th rowspan="1" colspan="1">
                  <italic>
                    <tp:taxon-name><tp:taxon-name-part taxon-name-part-type="genus" reg="Hemiphyllodactylus"/><tp:taxon-name-part taxon-name-part-type="species" reg="dupanglingensis">dupanglingensis</tp:taxon-name-part></tp:taxon-name>
                  </italic>
                </th><th rowspan="1" colspan="1">
                  <italic>
                    <tp:taxon-name><tp:taxon-name-part taxon-name-part-type="genus" reg="Hemiphyllodactylus"/><tp:taxon-name-part taxon-name-part-type="species" reg="dushanensis">dushanensis</tp:taxon-name-part></tp:taxon-name>
                  </italic>
                </th><th rowspan="1" colspan="1">
                  <italic>
                    <tp:taxon-name><tp:taxon-name-part taxon-name-part-type="genus" reg="Hemiphyllodactylus"/><tp:taxon-name-part taxon-name-part-type="species" reg="harterti">harterti</tp:taxon-name-part></tp:taxon-name>
                  </italic>
                </th><th rowspan="1" colspan="1">
                  <italic>
                    <tp:taxon-name><tp:taxon-name-part taxon-name-part-type="genus" reg="Hemiphyllodactylus"/><tp:taxon-name-part taxon-name-part-type="species" reg="hongkongensis">hongkongensis</tp:taxon-name-part></tp:taxon-name>
                  </italic>
                </th><th rowspan="1" colspan="1">
                  <italic>
                    <tp:taxon-name><tp:taxon-name-part taxon-name-part-type="genus" reg="Hemiphyllodactylus"/><tp:taxon-name-part taxon-name-part-type="species" reg="huishuiensis">huishuiensis</tp:taxon-name-part></tp:taxon-name>
                  </italic>
                </th><th rowspan="1" colspan="1">
                  <italic>
                    <tp:taxon-name><tp:taxon-name-part taxon-name-part-type="genus" reg="Hemiphyllodactylus"/><tp:taxon-name-part taxon-name-part-type="species" reg="kiziriani">kiziriani</tp:taxon-name-part></tp:taxon-name>
                  </italic>
                </th><th rowspan="1" colspan="1"><italic><tp:taxon-name><tp:taxon-name-part taxon-name-part-type="genus" reg="Hemiphyllodactylus"/><tp:taxon-name-part taxon-name-part-type="species" reg="lungcuensis">lungcuensis</tp:taxon-name-part></tp:taxon-name></italic> sp. nov.</th><th rowspan="1" colspan="1">
                  <italic>
                    <tp:taxon-name><tp:taxon-name-part taxon-name-part-type="genus" reg="Hemiphyllodactylus"/><tp:taxon-name-part taxon-name-part-type="species" reg="nahangensis">nahangensis</tp:taxon-name-part></tp:taxon-name>
                  </italic>
                </th><th rowspan="1" colspan="1">
                  <italic>
                    <tp:taxon-name><tp:taxon-name-part taxon-name-part-type="genus" reg="Hemiphyllodactylus"/><tp:taxon-name-part taxon-name-part-type="species" reg="ngocsonensis">ngocsonensis</tp:taxon-name-part></tp:taxon-name>
                  </italic>
                </th><th rowspan="1" colspan="1">
                  <italic>
                    <tp:taxon-name><tp:taxon-name-part taxon-name-part-type="genus" reg="Hemiphyllodactylus"/><tp:taxon-name-part taxon-name-part-type="species" reg="serpispecus">serpispecus</tp:taxon-name-part></tp:taxon-name>
                  </italic>
                </th><th rowspan="1" colspan="1">
                  <italic>
                    <tp:taxon-name><tp:taxon-name-part taxon-name-part-type="genus" reg="Hemiphyllodactylus"/><tp:taxon-name-part taxon-name-part-type="species" reg="typus">typus</tp:taxon-name-part></tp:taxon-name>
                  </italic>
                </th><th rowspan="1" colspan="1">
                  <italic>
                    <tp:taxon-name><tp:taxon-name-part taxon-name-part-type="genus" reg="Hemiphyllodactylus"/><tp:taxon-name-part taxon-name-part-type="species" reg="yanshanensis">yanshanensis</tp:taxon-name-part></tp:taxon-name>
                  </italic>
                </th><th rowspan="1" colspan="1">
                  <italic>
                    <tp:taxon-name><tp:taxon-name-part taxon-name-part-type="genus" reg="Hemiphyllodactylus"/><tp:taxon-name-part taxon-name-part-type="species" reg="zugi">zugi</tp:taxon-name-part></tp:taxon-name>
                  </italic>
                </th></tr><tr><td rowspan="1" colspan="1">
                  <bold>
                    <italic>
                      <tp:taxon-name><tp:taxon-name-part taxon-name-part-type="genus" reg="Hemiphyllodactylus"/><tp:taxon-name-part taxon-name-part-type="species" reg="banaensis">banaensis</tp:taxon-name-part></tp:taxon-name>
                    </italic>
                  </bold>
                </td><td rowspan="1" colspan="1">
                  <bold>
                    <abbrev xmlns:xlink="http://www.w3.org/1999/xlink" xlink:title="data not applicable" id="ABBRID0EJ1AG" xlink:type="simple">n/a</abbrev>
                  </bold>
                </td><td rowspan="1" colspan="1"/><td rowspan="1" colspan="1"/><td rowspan="1" colspan="1"/><td rowspan="1" colspan="1"/><td rowspan="1" colspan="1"/><td rowspan="1" colspan="1"/><td rowspan="1" colspan="1"/><td rowspan="1" colspan="1"/><td rowspan="1" colspan="1"/><td rowspan="1" colspan="1"/><td rowspan="1" colspan="1"/><td rowspan="1" colspan="1"/><td rowspan="1" colspan="1"/><td rowspan="1" colspan="1"/></tr><tr><td rowspan="1" colspan="1">
                  <bold>
                    <italic>
                      <tp:taxon-name><tp:taxon-name-part taxon-name-part-type="genus" reg="Hemiphyllodactylus"/><tp:taxon-name-part taxon-name-part-type="species" reg="bonkowskii">bonkowskii</tp:taxon-name-part></tp:taxon-name>
                    </italic>
                  </bold>
                </td><td rowspan="1" colspan="1">13.0</td><td rowspan="1" colspan="1">
                  <bold>0.01</bold>
                </td><td rowspan="1" colspan="1"/><td rowspan="1" colspan="1"/><td rowspan="1" colspan="1"/><td rowspan="1" colspan="1"/><td rowspan="1" colspan="1"/><td rowspan="1" colspan="1"/><td rowspan="1" colspan="1"/><td rowspan="1" colspan="1"/><td rowspan="1" colspan="1"/><td rowspan="1" colspan="1"/><td rowspan="1" colspan="1"/><td rowspan="1" colspan="1"/><td rowspan="1" colspan="1"/></tr><tr><td rowspan="1" colspan="1">
                  <bold>
                    <italic>
                      <tp:taxon-name><tp:taxon-name-part taxon-name-part-type="genus" reg="Hemiphyllodactylus"/><tp:taxon-name-part taxon-name-part-type="species" reg="dupanglingensis">dupanglingensis</tp:taxon-name-part></tp:taxon-name>
                    </italic>
                  </bold>
                </td><td rowspan="1" colspan="1">16.9</td><td rowspan="1" colspan="1">15.3</td><td rowspan="1" colspan="1">
                  <bold>0.00</bold>
                </td><td rowspan="1" colspan="1"/><td rowspan="1" colspan="1"/><td rowspan="1" colspan="1"/><td rowspan="1" colspan="1"/><td rowspan="1" colspan="1"/><td rowspan="1" colspan="1"/><td rowspan="1" colspan="1"/><td rowspan="1" colspan="1"/><td rowspan="1" colspan="1"/><td rowspan="1" colspan="1"/><td rowspan="1" colspan="1"/><td rowspan="1" colspan="1"/></tr><tr><td rowspan="1" colspan="1">
                  <bold>
                    <italic>
                      <tp:taxon-name><tp:taxon-name-part taxon-name-part-type="genus" reg="Hemiphyllodactylus"/><tp:taxon-name-part taxon-name-part-type="species" reg="dushanensis">dushanensis</tp:taxon-name-part></tp:taxon-name>
                    </italic>
                  </bold>
                </td><td rowspan="1" colspan="1">17.3</td><td rowspan="1" colspan="1">14.7</td><td rowspan="1" colspan="1">5.1</td><td rowspan="1" colspan="1">
                  <bold>0.00</bold>
                </td><td rowspan="1" colspan="1"/><td rowspan="1" colspan="1"/><td rowspan="1" colspan="1"/><td rowspan="1" colspan="1"/><td rowspan="1" colspan="1"/><td rowspan="1" colspan="1"/><td rowspan="1" colspan="1"/><td rowspan="1" colspan="1"/><td rowspan="1" colspan="1"/><td rowspan="1" colspan="1"/><td rowspan="1" colspan="1"/></tr><tr><td rowspan="1" colspan="1">
                  <bold>
                    <italic>
                      <tp:taxon-name><tp:taxon-name-part taxon-name-part-type="genus" reg="Hemiphyllodactylus"/><tp:taxon-name-part taxon-name-part-type="species" reg="harterti">harterti</tp:taxon-name-part></tp:taxon-name>
                    </italic>
                  </bold>
                </td><td rowspan="1" colspan="1">30.4</td><td rowspan="1" colspan="1">26.5</td><td rowspan="1" colspan="1">27.8</td><td rowspan="1" colspan="1">29.1</td><td rowspan="1" colspan="1">
                  <bold>0.04</bold>
                </td><td rowspan="1" colspan="1"/><td rowspan="1" colspan="1"/><td rowspan="1" colspan="1"/><td rowspan="1" colspan="1"/><td rowspan="1" colspan="1"/><td rowspan="1" colspan="1"/><td rowspan="1" colspan="1"/><td rowspan="1" colspan="1"/><td rowspan="1" colspan="1"/><td rowspan="1" colspan="1"/></tr><tr><td rowspan="1" colspan="1">
                  <bold>
                    <italic>
                      <tp:taxon-name><tp:taxon-name-part taxon-name-part-type="genus" reg="Hemiphyllodactylus"/><tp:taxon-name-part taxon-name-part-type="species" reg="hongkongensis">hongkongensis</tp:taxon-name-part></tp:taxon-name>
                    </italic>
                  </bold>
                </td><td rowspan="1" colspan="1">16.3</td><td rowspan="1" colspan="1">14.6</td><td rowspan="1" colspan="1">7.9</td><td rowspan="1" colspan="1">7.1</td><td rowspan="1" colspan="1">27.5</td><td rowspan="1" colspan="1">
                  <bold>0.01</bold>
                </td><td rowspan="1" colspan="1"/><td rowspan="1" colspan="1"/><td rowspan="1" colspan="1"/><td rowspan="1" colspan="1"/><td rowspan="1" colspan="1"/><td rowspan="1" colspan="1"/><td rowspan="1" colspan="1"/><td rowspan="1" colspan="1"/><td rowspan="1" colspan="1"/></tr><tr><td rowspan="1" colspan="1">
                  <bold>
                    <italic>
                      <tp:taxon-name><tp:taxon-name-part taxon-name-part-type="genus" reg="Hemiphyllodactylus"/><tp:taxon-name-part taxon-name-part-type="species" reg="huishuiensis">huishuiensis</tp:taxon-name-part></tp:taxon-name>
                    </italic>
                  </bold>
                </td><td rowspan="1" colspan="1">15.7</td><td rowspan="1" colspan="1">15.4</td><td rowspan="1" colspan="1">7.1</td><td rowspan="1" colspan="1">6.4</td><td rowspan="1" colspan="1">28.9</td><td rowspan="1" colspan="1">7.9</td><td rowspan="1" colspan="1">
                  <bold>0.01</bold>
                </td><td rowspan="1" colspan="1"/><td rowspan="1" colspan="1"/><td rowspan="1" colspan="1"/><td rowspan="1" colspan="1"/><td rowspan="1" colspan="1"/><td rowspan="1" colspan="1"/><td rowspan="1" colspan="1"/><td rowspan="1" colspan="1"/></tr><tr><td rowspan="1" colspan="1">
                  <bold>
                    <italic>
                      <tp:taxon-name><tp:taxon-name-part taxon-name-part-type="genus" reg="Hemiphyllodactylus"/><tp:taxon-name-part taxon-name-part-type="species" reg="kiziriani">kiziriani</tp:taxon-name-part></tp:taxon-name>
                    </italic>
                  </bold>
                </td><td rowspan="1" colspan="1">22.7</td><td rowspan="1" colspan="1">20.0</td><td rowspan="1" colspan="1">20.3</td><td rowspan="1" colspan="1">20.5</td><td rowspan="1" colspan="1">29.6</td><td rowspan="1" colspan="1">20.0</td><td rowspan="1" colspan="1">20.5</td><td rowspan="1" colspan="1">
                  <bold>0.00</bold>
                </td><td rowspan="1" colspan="1"/><td rowspan="1" colspan="1"/><td rowspan="1" colspan="1"/><td rowspan="1" colspan="1"/><td rowspan="1" colspan="1"/><td rowspan="1" colspan="1"/><td rowspan="1" colspan="1"/></tr><tr><td rowspan="1" colspan="1">
                  <bold><italic><tp:taxon-name><tp:taxon-name-part taxon-name-part-type="genus" reg="Hemiphyllodactylus"/><tp:taxon-name-part taxon-name-part-type="species" reg="lungcuensis">lungcuensis</tp:taxon-name-part></tp:taxon-name></italic> sp. nov.</bold>
                </td><td rowspan="1" colspan="1">15.8</td><td rowspan="1" colspan="1">13.8</td><td rowspan="1" colspan="1">6.2</td><td rowspan="1" colspan="1">4.8</td><td rowspan="1" colspan="1">27.2</td><td rowspan="1" colspan="1">7.0</td><td rowspan="1" colspan="1">5.3</td><td rowspan="1" colspan="1">20.2</td><td rowspan="1" colspan="1">
                  <bold>0.02</bold>
                </td><td rowspan="1" colspan="1"/><td rowspan="1" colspan="1"/><td rowspan="1" colspan="1"/><td rowspan="1" colspan="1"/><td rowspan="1" colspan="1"/><td rowspan="1" colspan="1"/></tr><tr><td rowspan="1" colspan="1">
                  <bold>
                    <italic>
                      <tp:taxon-name><tp:taxon-name-part taxon-name-part-type="genus" reg="Hemiphyllodactylus"/><tp:taxon-name-part taxon-name-part-type="species" reg="nahangensis">nahangensis</tp:taxon-name-part></tp:taxon-name>
                    </italic>
                  </bold>
                </td><td rowspan="1" colspan="1">15.5</td><td rowspan="1" colspan="1">13.6</td><td rowspan="1" colspan="1">5.8</td><td rowspan="1" colspan="1">5.5</td><td rowspan="1" colspan="1">25.3</td><td rowspan="1" colspan="1">7.8</td><td rowspan="1" colspan="1">6.3</td><td rowspan="1" colspan="1">20.1</td><td rowspan="1" colspan="1">4.6</td><td rowspan="1" colspan="1">
                  <bold>0.01</bold>
                </td><td rowspan="1" colspan="1"/><td rowspan="1" colspan="1"/><td rowspan="1" colspan="1"/><td rowspan="1" colspan="1"/><td rowspan="1" colspan="1"/></tr><tr><td rowspan="1" colspan="1">
                  <bold>
                    <italic>
                      <tp:taxon-name><tp:taxon-name-part taxon-name-part-type="genus" reg="Hemiphyllodactylus"/><tp:taxon-name-part taxon-name-part-type="species" reg="ngocsonensis">ngocsonensis</tp:taxon-name-part></tp:taxon-name>
                    </italic>
                  </bold>
                </td><td rowspan="1" colspan="1">14.5</td><td rowspan="1" colspan="1">12.8</td><td rowspan="1" colspan="1">7.6</td><td rowspan="1" colspan="1">7.9</td><td rowspan="1" colspan="1">27.0</td><td rowspan="1" colspan="1">9.2</td><td rowspan="1" colspan="1">7.8</td><td rowspan="1" colspan="1">19.3</td><td rowspan="1" colspan="1">6.6</td><td rowspan="1" colspan="1">7.0</td><td rowspan="1" colspan="1">
                  <bold>0.02</bold>
                </td><td rowspan="1" colspan="1"/><td rowspan="1" colspan="1"/><td rowspan="1" colspan="1"/><td rowspan="1" colspan="1"/></tr><tr><td rowspan="1" colspan="1">
                  <bold>
                    <italic>
                      <tp:taxon-name><tp:taxon-name-part taxon-name-part-type="genus" reg="Hemiphyllodactylus"/><tp:taxon-name-part taxon-name-part-type="species" reg="serpispecus">serpispecus</tp:taxon-name-part></tp:taxon-name>
                    </italic>
                  </bold>
                </td><td rowspan="1" colspan="1">12.2</td><td rowspan="1" colspan="1">7.5</td><td rowspan="1" colspan="1">16.6</td><td rowspan="1" colspan="1">16.0</td><td rowspan="1" colspan="1">25.7</td><td rowspan="1" colspan="1">16.4</td><td rowspan="1" colspan="1">15.4</td><td rowspan="1" colspan="1">21.4</td><td rowspan="1" colspan="1">14.4</td><td rowspan="1" colspan="1">13.2</td><td rowspan="1" colspan="1">12.6</td><td rowspan="1" colspan="1">
                  <bold>
                    <abbrev xmlns:xlink="http://www.w3.org/1999/xlink" xlink:title="data not applicable" id="ABBRID0EDSBG" xlink:type="simple">n/a</abbrev>
                  </bold>
                </td><td rowspan="1" colspan="1"/><td rowspan="1" colspan="1"/><td rowspan="1" colspan="1"/></tr><tr><td rowspan="1" colspan="1">
                  <bold>
                    <italic>
                      <tp:taxon-name><tp:taxon-name-part taxon-name-part-type="genus" reg="Hemiphyllodactylus"/><tp:taxon-name-part taxon-name-part-type="species" reg="typus">typus</tp:taxon-name-part></tp:taxon-name>
                    </italic>
                  </bold>
                </td><td rowspan="1" colspan="1">15.2</td><td rowspan="1" colspan="1">14.6</td><td rowspan="1" colspan="1">7.2</td><td rowspan="1" colspan="1">6.3</td><td rowspan="1" colspan="1">27.9</td><td rowspan="1" colspan="1">8.9</td><td rowspan="1" colspan="1">7.4</td><td rowspan="1" colspan="1">21.2</td><td rowspan="1" colspan="1">5.6</td><td rowspan="1" colspan="1">4.1</td><td rowspan="1" colspan="1">8.8</td><td rowspan="1" colspan="1">15.6</td><td rowspan="1" colspan="1">
                  <bold>
                    <abbrev xmlns:xlink="http://www.w3.org/1999/xlink" xlink:title="data not applicable" id="ABBRID0ELUBG" xlink:type="simple">n/a</abbrev>
                  </bold>
                </td><td rowspan="1" colspan="1"/><td rowspan="1" colspan="1"/></tr><tr><td rowspan="1" colspan="1">
                  <bold>
                    <italic>
                      <tp:taxon-name><tp:taxon-name-part taxon-name-part-type="genus" reg="Hemiphyllodactylus"/><tp:taxon-name-part taxon-name-part-type="species" reg="yanshanensis">yanshanensis</tp:taxon-name-part></tp:taxon-name>
                    </italic>
                  </bold>
                </td><td rowspan="1" colspan="1">17.1</td><td rowspan="1" colspan="1">15.2</td><td rowspan="1" colspan="1">8.6</td><td rowspan="1" colspan="1">8.3</td><td rowspan="1" colspan="1">26.0</td><td rowspan="1" colspan="1">9.4</td><td rowspan="1" colspan="1">4.4</td><td rowspan="1" colspan="1">22.2</td><td rowspan="1" colspan="1">6.8</td><td rowspan="1" colspan="1">7.3</td><td rowspan="1" colspan="1">8.5</td><td rowspan="1" colspan="1">14.7</td><td rowspan="1" colspan="1">8.2</td><td rowspan="1" colspan="1">
                  <bold>0.00</bold>
                </td><td rowspan="1" colspan="1"/></tr><tr><td rowspan="1" colspan="1">
                  <bold>
                    <italic>
                      <tp:taxon-name><tp:taxon-name-part taxon-name-part-type="genus" reg="Hemiphyllodactylus"/><tp:taxon-name-part taxon-name-part-type="species" reg="zugi">zugi</tp:taxon-name-part></tp:taxon-name>
                    </italic>
                  </bold>
                </td><td rowspan="1" colspan="1">16.0</td><td rowspan="1" colspan="1">14.0</td><td rowspan="1" colspan="1">4.8</td><td rowspan="1" colspan="1">5.8</td><td rowspan="1" colspan="1">27.0</td><td rowspan="1" colspan="1">7.4</td><td rowspan="1" colspan="1">7.0</td><td rowspan="1" colspan="1">19.9</td><td rowspan="1" colspan="1">6.8</td><td rowspan="1" colspan="1">6.2</td><td rowspan="1" colspan="1">7.5</td><td rowspan="1" colspan="1">15.0</td><td rowspan="1" colspan="1">7.3</td><td rowspan="1" colspan="1">8.1</td><td rowspan="1" colspan="1">
                  <bold>0.00</bold>
                </td></tr></tbody></table></table-wrap><table-wrap id="T6" position="float" orientation="portrait"><label>Table 6.</label><caption><p>Summary statistics of morphometric and meristic characters among the <italic><tp:taxon-name><tp:taxon-name-part taxon-name-part-type="genus" reg="Hymiphyllodactylus">Hymiphyllodactylus</tp:taxon-name-part></tp:taxon-name></italic> species in clade 6.</p></caption><table id="TID0E5XHK" rules="all"><tbody><tr><th rowspan="1" colspan="1">Species</th><th rowspan="1" colspan="1">
                  <abbrev xmlns:xlink="http://www.w3.org/1999/xlink" xlink:title="snout-vent length" id="ABBRID0EPSEK" xlink:type="simple">SVL</abbrev>
                </th><th rowspan="1" colspan="1">
                  <abbrev xmlns:xlink="http://www.w3.org/1999/xlink" xlink:title="trunk length" id="ABBRID0EXSEK" xlink:type="simple">TrunkL</abbrev>
                </th><th rowspan="1" colspan="1">
                  <abbrev xmlns:xlink="http://www.w3.org/1999/xlink" xlink:title="head length" id="ABBRID0E6SEK" xlink:type="simple">HeadL</abbrev>
                </th><th rowspan="1" colspan="1">
                  <abbrev xmlns:xlink="http://www.w3.org/1999/xlink" xlink:title="head width" id="ABBRID0EHTEK" xlink:type="simple">HeadW</abbrev>
                </th><th rowspan="1" colspan="1">
                  <abbrev xmlns:xlink="http://www.w3.org/1999/xlink" xlink:title="snout-eye length" id="ABBRID0EPTEK" xlink:type="simple">SnEye</abbrev>
                </th><th rowspan="1" colspan="1">
                  <abbrev xmlns:xlink="http://www.w3.org/1999/xlink" xlink:title="nares-eye length" id="ABBRID0EXTEK" xlink:type="simple">NarEye</abbrev>
                </th><th rowspan="1" colspan="1">
                  <abbrev xmlns:xlink="http://www.w3.org/1999/xlink" xlink:title="eye diameter" id="ABBRID0E6TEK" xlink:type="simple">EyeD</abbrev>
                </th><th rowspan="1" colspan="1">
                  <abbrev xmlns:xlink="http://www.w3.org/1999/xlink" xlink:title="internarial width" id="ABBRID0EHUEK" xlink:type="simple">SnW</abbrev>
                </th><th rowspan="1" colspan="1">Chin</th><th rowspan="1" colspan="1">
                  <abbrev xmlns:xlink="http://www.w3.org/1999/xlink" xlink:title="circumnasal scales" id="ABBRID0ESUEK" xlink:type="simple">CN</abbrev>
                </th><th rowspan="1" colspan="1">
                  <abbrev xmlns:xlink="http://www.w3.org/1999/xlink" xlink:title="supralabial scales" id="ABBRID0E1UEK" xlink:type="simple">SL</abbrev>
                </th><th rowspan="1" colspan="1">
                  <abbrev xmlns:xlink="http://www.w3.org/1999/xlink" xlink:title="infralabial scales" id="ABBRID0ECVEK" xlink:type="simple">IL</abbrev>
                </th><th rowspan="1" colspan="1">
                  <abbrev xmlns:xlink="http://www.w3.org/1999/xlink" xlink:title="ventral scales" id="ABBRID0EKVEK" xlink:type="simple">VS</abbrev>
                </th><th rowspan="1" colspan="1">
                  <abbrev xmlns:xlink="http://www.w3.org/1999/xlink" xlink:title="dorsal scales" id="ABBRID0ESVEK" xlink:type="simple">DS</abbrev>
                </th><th rowspan="1" colspan="1">
                  <abbrev xmlns:xlink="http://www.w3.org/1999/xlink" xlink:title="the number of subdigital lamellae wider than long on the first finger" id="ABBRID0E1VEK" xlink:type="simple">SL1F</abbrev>
                </th><th rowspan="1" colspan="1">
                  <abbrev xmlns:xlink="http://www.w3.org/1999/xlink" xlink:title="the number of subdigital lamellae wider than long on the first toe; the total number of precloacal and femoral pores" id="ABBRID0ECWEK" xlink:type="simple">SL1T</abbrev>
                </th></tr><tr><td rowspan="1" colspan="17">
                  <bold><italic><tp:taxon-name><tp:taxon-name-part taxon-name-part-type="genus" reg="Hemiphyllodactylus"/><tp:taxon-name-part taxon-name-part-type="species" reg="banaensis">banaensis</tp:taxon-name-part></tp:taxon-name></italic> (<italic>n</italic> = 10)</bold>
                </td></tr><tr><td rowspan="1" colspan="1">Mean</td><td rowspan="1" colspan="1">1.69</td><td rowspan="1" colspan="1">1.36</td><td rowspan="1" colspan="1">1.05</td><td rowspan="1" colspan="1">0.87</td><td rowspan="1" colspan="1">0.64</td><td rowspan="1" colspan="1">0.52</td><td rowspan="1" colspan="1">0.41</td><td rowspan="1" colspan="1">0.22</td><td rowspan="1" colspan="1">6.2</td><td rowspan="1" colspan="1">3</td><td rowspan="1" colspan="1">10.8</td><td rowspan="1" colspan="1">10.3</td><td rowspan="1" colspan="1">10.1</td><td rowspan="1" colspan="1">18.5</td><td rowspan="1" colspan="1">5</td><td rowspan="1" colspan="1">4.9</td></tr><tr><td rowspan="1" colspan="1">SD</td><td rowspan="1" colspan="1">0.017</td><td rowspan="1" colspan="1">0.014</td><td rowspan="1" colspan="1">0.012</td><td rowspan="1" colspan="1">0.009</td><td rowspan="1" colspan="1">0.027</td><td rowspan="1" colspan="1">0.021</td><td rowspan="1" colspan="1">0.031</td><td rowspan="1" colspan="1">0.019</td><td rowspan="1" colspan="1">0.422</td><td rowspan="1" colspan="1">0</td><td rowspan="1" colspan="1">0.919</td><td rowspan="1" colspan="1">0.674</td><td rowspan="1" colspan="1">0.876</td><td rowspan="1" colspan="1">1.179</td><td rowspan="1" colspan="1">0</td><td rowspan="1" colspan="1">0.316</td></tr><tr><td rowspan="1" colspan="1">Lower</td><td rowspan="1" colspan="1">1.66</td><td rowspan="1" colspan="1">1.34</td><td rowspan="1" colspan="1">1.03</td><td rowspan="1" colspan="1">0.86</td><td rowspan="1" colspan="1">0.60</td><td rowspan="1" colspan="1">0.48</td><td rowspan="1" colspan="1">0.36</td><td rowspan="1" colspan="1">0.19</td><td rowspan="1" colspan="1">6</td><td rowspan="1" colspan="1">3</td><td rowspan="1" colspan="1">9</td><td rowspan="1" colspan="1">9</td><td rowspan="1" colspan="1">9</td><td rowspan="1" colspan="1">17</td><td rowspan="1" colspan="1">5</td><td rowspan="1" colspan="1">4</td></tr><tr><td rowspan="1" colspan="1">Upper</td><td rowspan="1" colspan="1">1.71</td><td rowspan="1" colspan="1">1.39</td><td rowspan="1" colspan="1">1.07</td><td rowspan="1" colspan="1">0.89</td><td rowspan="1" colspan="1">0.69</td><td rowspan="1" colspan="1">0.56</td><td rowspan="1" colspan="1">0.45</td><td rowspan="1" colspan="1">0.26</td><td rowspan="1" colspan="1">7</td><td rowspan="1" colspan="1">3</td><td rowspan="1" colspan="1">12</td><td rowspan="1" colspan="1">11</td><td rowspan="1" colspan="1">12</td><td rowspan="1" colspan="1">20</td><td rowspan="1" colspan="1">5</td><td rowspan="1" colspan="1">5</td></tr><tr><td rowspan="1" colspan="17">
                  <bold><italic><tp:taxon-name><tp:taxon-name-part taxon-name-part-type="genus" reg="Hemiphyllodactylus"/><tp:taxon-name-part taxon-name-part-type="species" reg="bonkowskii">bonkowskii</tp:taxon-name-part></tp:taxon-name></italic> (<italic>n</italic> = 6)</bold>
                </td></tr><tr><td rowspan="1" colspan="1">Mean</td><td rowspan="1" colspan="1">1.64</td><td rowspan="1" colspan="1">1.34</td><td rowspan="1" colspan="1">1.01</td><td rowspan="1" colspan="1">0.93</td><td rowspan="1" colspan="1">0.67</td><td rowspan="1" colspan="1">0.52</td><td rowspan="1" colspan="1">0.45</td><td rowspan="1" colspan="1">0.31</td><td rowspan="1" colspan="1">6.5</td><td rowspan="1" colspan="1">3</td><td rowspan="1" colspan="1">9.58</td><td rowspan="1" colspan="1">9.25</td><td rowspan="1" colspan="1">14.33</td><td rowspan="1" colspan="1">25.17</td><td rowspan="1" colspan="1">5</td><td rowspan="1" colspan="1">4.83</td></tr><tr><td rowspan="1" colspan="1">SD</td><td rowspan="1" colspan="1">0.043</td><td rowspan="1" colspan="1">0.020</td><td rowspan="1" colspan="1">0.011</td><td rowspan="1" colspan="1">0.012</td><td rowspan="1" colspan="1">0.019</td><td rowspan="1" colspan="1">0.020</td><td rowspan="1" colspan="1">0.027</td><td rowspan="1" colspan="1">0.023</td><td rowspan="1" colspan="1">0.837</td><td rowspan="1" colspan="1">0</td><td rowspan="1" colspan="1">0.491</td><td rowspan="1" colspan="1">0.880</td><td rowspan="1" colspan="1">0.816</td><td rowspan="1" colspan="1">0.516</td><td rowspan="1" colspan="1">0</td><td rowspan="1" colspan="1">0.408</td></tr><tr><td rowspan="1" colspan="1">Lower</td><td rowspan="1" colspan="1">1.56</td><td rowspan="1" colspan="1">1.32</td><td rowspan="1" colspan="1">1.00</td><td rowspan="1" colspan="1">0.91</td><td rowspan="1" colspan="1">0.63</td><td rowspan="1" colspan="1">0.48</td><td rowspan="1" colspan="1">0.42</td><td rowspan="1" colspan="1">0.27</td><td rowspan="1" colspan="1">5</td><td rowspan="1" colspan="1">3</td><td rowspan="1" colspan="1">9</td><td rowspan="1" colspan="1">8</td><td rowspan="1" colspan="1">13</td><td rowspan="1" colspan="1">24.5</td><td rowspan="1" colspan="1">5</td><td rowspan="1" colspan="1">4</td></tr><tr><td rowspan="1" colspan="1">Upper</td><td rowspan="1" colspan="1">1.68</td><td rowspan="1" colspan="1">1.37</td><td rowspan="1" colspan="1">1.03</td><td rowspan="1" colspan="1">0.95</td><td rowspan="1" colspan="1">0.69</td><td rowspan="1" colspan="1">0.54</td><td rowspan="1" colspan="1">0.49</td><td rowspan="1" colspan="1">0.33</td><td rowspan="1" colspan="1">7</td><td rowspan="1" colspan="1">3</td><td rowspan="1" colspan="1">10</td><td rowspan="1" colspan="1">10.5</td><td rowspan="1" colspan="1">15</td><td rowspan="1" colspan="1">26</td><td rowspan="1" colspan="1">5</td><td rowspan="1" colspan="1">5</td></tr><tr><td rowspan="1" colspan="17">
                  <bold><italic><tp:taxon-name><tp:taxon-name-part taxon-name-part-type="genus" reg="Hemiphyllodactylus"/><tp:taxon-name-part taxon-name-part-type="species" reg="dupanglingensis">dupanglingensis</tp:taxon-name-part></tp:taxon-name></italic> (<italic>n</italic> = 6)</bold>
                </td></tr><tr><td rowspan="1" colspan="1">Mean</td><td rowspan="1" colspan="1">1.61</td><td rowspan="1" colspan="1">1.28</td><td rowspan="1" colspan="1">1.03</td><td rowspan="1" colspan="1">0.87</td><td rowspan="1" colspan="1">0.65</td><td rowspan="1" colspan="1">0.50</td><td rowspan="1" colspan="1">0.41</td><td rowspan="1" colspan="1">0.21</td><td rowspan="1" colspan="1">10.33</td><td rowspan="1" colspan="1">3.33</td><td rowspan="1" colspan="1">11.67</td><td rowspan="1" colspan="1">9.83</td><td rowspan="1" colspan="1">10.67</td><td rowspan="1" colspan="1">14.83</td><td rowspan="1" colspan="1">4.83</td><td rowspan="1" colspan="1">4.67</td></tr><tr><td rowspan="1" colspan="1">SD</td><td rowspan="1" colspan="1">0.020</td><td rowspan="1" colspan="1">0.011</td><td rowspan="1" colspan="1">0.021</td><td rowspan="1" colspan="1">0.013</td><td rowspan="1" colspan="1">0.015</td><td rowspan="1" colspan="1">0.013</td><td rowspan="1" colspan="1">0.011</td><td rowspan="1" colspan="1">0.038</td><td rowspan="1" colspan="1">0.82</td><td rowspan="1" colspan="1">0.516</td><td rowspan="1" colspan="1">1.211</td><td rowspan="1" colspan="1">1.169</td><td rowspan="1" colspan="1">0.516</td><td rowspan="1" colspan="1">0.753</td><td rowspan="1" colspan="1">0.408</td><td rowspan="1" colspan="1">0.516</td></tr><tr><td rowspan="1" colspan="1">Lower</td><td rowspan="1" colspan="1">1.60</td><td rowspan="1" colspan="1">1.27</td><td rowspan="1" colspan="1">0.99</td><td rowspan="1" colspan="1">0.85</td><td rowspan="1" colspan="1">0.63</td><td rowspan="1" colspan="1">0.49</td><td rowspan="1" colspan="1">0.40</td><td rowspan="1" colspan="1">0.16</td><td rowspan="1" colspan="1">9</td><td rowspan="1" colspan="1">3</td><td rowspan="1" colspan="1">11</td><td rowspan="1" colspan="1">9</td><td rowspan="1" colspan="1">10</td><td rowspan="1" colspan="1">14</td><td rowspan="1" colspan="1">4</td><td rowspan="1" colspan="1">4</td></tr><tr><td rowspan="1" colspan="1">Upper</td><td rowspan="1" colspan="1">1.65</td><td rowspan="1" colspan="1">1.30</td><td rowspan="1" colspan="1">1.05</td><td rowspan="1" colspan="1">0.88</td><td rowspan="1" colspan="1">0.67</td><td rowspan="1" colspan="1">0.52</td><td rowspan="1" colspan="1">0.43</td><td rowspan="1" colspan="1">0.26</td><td rowspan="1" colspan="1">11</td><td rowspan="1" colspan="1">4</td><td rowspan="1" colspan="1">14</td><td rowspan="1" colspan="1">12</td><td rowspan="1" colspan="1">11</td><td rowspan="1" colspan="1">16</td><td rowspan="1" colspan="1">5</td><td rowspan="1" colspan="1">5</td></tr><tr><td rowspan="1" colspan="17">
                  <bold><italic><tp:taxon-name><tp:taxon-name-part taxon-name-part-type="genus" reg="Hemiphyllodactylus"/><tp:taxon-name-part taxon-name-part-type="species" reg="hongkongensis">hongkongensis</tp:taxon-name-part></tp:taxon-name></italic> (<italic>n</italic> = 8)</bold>
                </td></tr><tr><td rowspan="1" colspan="1">Mean</td><td rowspan="1" colspan="1">1.58</td><td rowspan="1" colspan="1">1.29</td><td rowspan="1" colspan="1">1.00</td><td rowspan="1" colspan="1">0.85</td><td rowspan="1" colspan="1">0.55</td><td rowspan="1" colspan="1">0.44</td><td rowspan="1" colspan="1">0.36</td><td rowspan="1" colspan="1">0.08</td><td rowspan="1" colspan="1">5.63</td><td rowspan="1" colspan="1">3.13</td><td rowspan="1" colspan="1">11.06</td><td rowspan="1" colspan="1">10.13</td><td rowspan="1" colspan="1">9.38</td><td rowspan="1" colspan="1">13.5</td><td rowspan="1" colspan="1">4.13</td><td rowspan="1" colspan="1">5</td></tr><tr><td rowspan="1" colspan="1">SD</td><td rowspan="1" colspan="1">0.044</td><td rowspan="1" colspan="1">0.012</td><td rowspan="1" colspan="1">0.012</td><td rowspan="1" colspan="1">0.061</td><td rowspan="1" colspan="1">0.022</td><td rowspan="1" colspan="1">0.024</td><td rowspan="1" colspan="1">0.021</td><td rowspan="1" colspan="1">0.022</td><td rowspan="1" colspan="1">0.518</td><td rowspan="1" colspan="1">0.35</td><td rowspan="1" colspan="1">0.776</td><td rowspan="1" colspan="1">0.353</td><td rowspan="1" colspan="1">0.518</td><td rowspan="1" colspan="1">0.926</td><td rowspan="1" colspan="1">0.641</td><td rowspan="1" colspan="1">0</td></tr><tr><td rowspan="1" colspan="1">Lower</td><td rowspan="1" colspan="1">1.52</td><td rowspan="1" colspan="1">1.27</td><td rowspan="1" colspan="1">0.98</td><td rowspan="1" colspan="1">0.72</td><td rowspan="1" colspan="1">0.51</td><td rowspan="1" colspan="1">0.41</td><td rowspan="1" colspan="1">0.32</td><td rowspan="1" colspan="1">0.05</td><td rowspan="1" colspan="1">5</td><td rowspan="1" colspan="1">3</td><td rowspan="1" colspan="1">10</td><td rowspan="1" colspan="1">9.5</td><td rowspan="1" colspan="1">9</td><td rowspan="1" colspan="1">12</td><td rowspan="1" colspan="1">3</td><td rowspan="1" colspan="1">5</td></tr><tr><td rowspan="1" colspan="1">Upper</td><td rowspan="1" colspan="1">1.63</td><td rowspan="1" colspan="1">1.30</td><td rowspan="1" colspan="1">1.01</td><td rowspan="1" colspan="1">0.91</td><td rowspan="1" colspan="1">0.58</td><td rowspan="1" colspan="1">0.47</td><td rowspan="1" colspan="1">0.39</td><td rowspan="1" colspan="1">0.12</td><td rowspan="1" colspan="1">6</td><td rowspan="1" colspan="1">4</td><td rowspan="1" colspan="1">12</td><td rowspan="1" colspan="1">10.5</td><td rowspan="1" colspan="1">10</td><td rowspan="1" colspan="1">15</td><td rowspan="1" colspan="1">5</td><td rowspan="1" colspan="1">5</td></tr><tr><td rowspan="1" colspan="17">
                  <bold><italic><tp:taxon-name><tp:taxon-name-part taxon-name-part-type="genus" reg="Hemiphyllodactylus"/><tp:taxon-name-part taxon-name-part-type="species" reg="huishuiensis">huishuiensis</tp:taxon-name-part></tp:taxon-name></italic> (<italic>n</italic> = 8)</bold>
                </td></tr><tr><td rowspan="1" colspan="1">Mean</td><td rowspan="1" colspan="1">1.64</td><td rowspan="1" colspan="1">1.33</td><td rowspan="1" colspan="1">1.01</td><td rowspan="1" colspan="1">0.89</td><td rowspan="1" colspan="1">0.61</td><td rowspan="1" colspan="1">0.47</td><td rowspan="1" colspan="1">0.41</td><td rowspan="1" colspan="1">0.08</td><td rowspan="1" colspan="1">9.5</td><td rowspan="1" colspan="1">3</td><td rowspan="1" colspan="1">10.13</td><td rowspan="1" colspan="1">9.94</td><td rowspan="1" colspan="1">8.13</td><td rowspan="1" colspan="1">13.63</td><td rowspan="1" colspan="1">3</td><td rowspan="1" colspan="1">3</td></tr><tr><td rowspan="1" colspan="1">SD</td><td rowspan="1" colspan="1">0.058</td><td rowspan="1" colspan="1">0.011</td><td rowspan="1" colspan="1">0.044</td><td rowspan="1" colspan="1">0.016</td><td rowspan="1" colspan="1">0.027</td><td rowspan="1" colspan="1">0.024</td><td rowspan="1" colspan="1">0.020</td><td rowspan="1" colspan="1">0.036</td><td rowspan="1" colspan="1">0.93</td><td rowspan="1" colspan="1">0</td><td rowspan="1" colspan="1">0.641</td><td rowspan="1" colspan="1">0.678</td><td rowspan="1" colspan="1">0.835</td><td rowspan="1" colspan="1">0.744</td><td rowspan="1" colspan="1">0</td><td rowspan="1" colspan="1">0</td></tr><tr><td rowspan="1" colspan="1">Lower</td><td rowspan="1" colspan="1">1.55</td><td rowspan="1" colspan="1">1.32</td><td rowspan="1" colspan="1">0.97</td><td rowspan="1" colspan="1">0.87</td><td rowspan="1" colspan="1">0.58</td><td rowspan="1" colspan="1">0.44</td><td rowspan="1" colspan="1">0.37</td><td rowspan="1" colspan="1">0.03</td><td rowspan="1" colspan="1">8</td><td rowspan="1" colspan="1">3</td><td rowspan="1" colspan="1">9</td><td rowspan="1" colspan="1">9</td><td rowspan="1" colspan="1">7</td><td rowspan="1" colspan="1">13</td><td rowspan="1" colspan="1">3</td><td rowspan="1" colspan="1">3</td></tr><tr><td rowspan="1" colspan="1">Upper</td><td rowspan="1" colspan="1">1.71</td><td rowspan="1" colspan="1">1.35</td><td rowspan="1" colspan="1">1.11</td><td rowspan="1" colspan="1">0.92</td><td rowspan="1" colspan="1">0.66</td><td rowspan="1" colspan="1">0.52</td><td rowspan="1" colspan="1">0.44</td><td rowspan="1" colspan="1">0.13</td><td rowspan="1" colspan="1">10</td><td rowspan="1" colspan="1">3</td><td rowspan="1" colspan="1">11</td><td rowspan="1" colspan="1">11</td><td rowspan="1" colspan="1">9</td><td rowspan="1" colspan="1">15</td><td rowspan="1" colspan="1">3</td><td rowspan="1" colspan="1">3</td></tr><tr><td rowspan="1" colspan="17">
                  <bold><italic><tp:taxon-name><tp:taxon-name-part taxon-name-part-type="genus" reg="Hemiphyllodactylus"/><tp:taxon-name-part taxon-name-part-type="species" reg="kiziriani">kiziriani</tp:taxon-name-part></tp:taxon-name></italic> (<italic>n</italic> = 10)</bold>
                </td></tr><tr><td rowspan="1" colspan="1">Mean</td><td rowspan="1" colspan="1">1.58</td><td rowspan="1" colspan="1">1.28</td><td rowspan="1" colspan="1">0.82</td><td rowspan="1" colspan="1">0.84</td><td rowspan="1" colspan="1">0.59</td><td rowspan="1" colspan="1">0.48</td><td rowspan="1" colspan="1">0.41</td><td rowspan="1" colspan="1">0.15</td><td rowspan="1" colspan="1">7.7</td><td rowspan="1" colspan="1">4</td><td rowspan="1" colspan="1">10.55</td><td rowspan="1" colspan="1">9.8</td><td rowspan="1" colspan="1">12.9</td><td rowspan="1" colspan="1">22.8</td><td rowspan="1" colspan="1">5</td><td rowspan="1" colspan="1">5</td></tr><tr><td rowspan="1" colspan="1">SD</td><td rowspan="1" colspan="1">0.025</td><td rowspan="1" colspan="1">0.024</td><td rowspan="1" colspan="1">0.019</td><td rowspan="1" colspan="1">0.019</td><td rowspan="1" colspan="1">0.021</td><td rowspan="1" colspan="1">0.021</td><td rowspan="1" colspan="1">0.024</td><td rowspan="1" colspan="1">0.031</td><td rowspan="1" colspan="1">1.337</td><td rowspan="1" colspan="1">0</td><td rowspan="1" colspan="1">0.438</td><td rowspan="1" colspan="1">0.632</td><td rowspan="1" colspan="1">1.125</td><td rowspan="1" colspan="1">2.312</td><td rowspan="1" colspan="1">0</td><td rowspan="1" colspan="1">0</td></tr><tr><td rowspan="1" colspan="1">Lower</td><td rowspan="1" colspan="1">1.55</td><td rowspan="1" colspan="1">1.25</td><td rowspan="1" colspan="1">0.78</td><td rowspan="1" colspan="1">0.81</td><td rowspan="1" colspan="1">0.55</td><td rowspan="1" colspan="1">0.44</td><td rowspan="1" colspan="1">0.37</td><td rowspan="1" colspan="1">0.100</td><td rowspan="1" colspan="1">6</td><td rowspan="1" colspan="1">4</td><td rowspan="1" colspan="1">10</td><td rowspan="1" colspan="1">9</td><td rowspan="1" colspan="1">11</td><td rowspan="1" colspan="1">18</td><td rowspan="1" colspan="1">5</td><td rowspan="1" colspan="1">5</td></tr><tr><td rowspan="1" colspan="1">Upper</td><td rowspan="1" colspan="1">1.61</td><td rowspan="1" colspan="1">1.32</td><td rowspan="1" colspan="1">0.85</td><td rowspan="1" colspan="1">0.87</td><td rowspan="1" colspan="1">0.63</td><td rowspan="1" colspan="1">0.51</td><td rowspan="1" colspan="1">0.45</td><td rowspan="1" colspan="1">0.22</td><td rowspan="1" colspan="1">9</td><td rowspan="1" colspan="1">4</td><td rowspan="1" colspan="1">11</td><td rowspan="1" colspan="1">10.5</td><td rowspan="1" colspan="1">14.5</td><td rowspan="1" colspan="1">26</td><td rowspan="1" colspan="1">5</td><td rowspan="1" colspan="1">5</td></tr><tr><td rowspan="1" colspan="17">
                  <bold><italic><tp:taxon-name><tp:taxon-name-part taxon-name-part-type="genus" reg="Hemiphyllodactylus"/><tp:taxon-name-part taxon-name-part-type="species" reg="lungcuensis">lungcuensis</tp:taxon-name-part></tp:taxon-name></italic> (<italic>n</italic> = 7)</bold>
                </td></tr><tr><td rowspan="1" colspan="1">Mean</td><td rowspan="1" colspan="1">1.60</td><td rowspan="1" colspan="1">1.31</td><td rowspan="1" colspan="1">0.10</td><td rowspan="1" colspan="1">0.87</td><td rowspan="1" colspan="1">0.63</td><td rowspan="1" colspan="1">0.50</td><td rowspan="1" colspan="1">0.31</td><td rowspan="1" colspan="1">0.23</td><td rowspan="1" colspan="1">9.14</td><td rowspan="1" colspan="1">2.86</td><td rowspan="1" colspan="1">11.36</td><td rowspan="1" colspan="1">10.07</td><td rowspan="1" colspan="1">8.14</td><td rowspan="1" colspan="1">14.57</td><td rowspan="1" colspan="1">3.86</td><td rowspan="1" colspan="1">4</td></tr><tr><td rowspan="1" colspan="1">SD</td><td rowspan="1" colspan="1">0.037</td><td rowspan="1" colspan="1">0.013</td><td rowspan="1" colspan="1">0.039</td><td rowspan="1" colspan="1">0.026</td><td rowspan="1" colspan="1">0.022</td><td rowspan="1" colspan="1">0.028</td><td rowspan="1" colspan="1">0.049</td><td rowspan="1" colspan="1">0.046</td><td rowspan="1" colspan="1">0.900</td><td rowspan="1" colspan="1">0.378</td><td rowspan="1" colspan="1">0.476</td><td rowspan="1" colspan="1">0.535</td><td rowspan="1" colspan="1">1.864</td><td rowspan="1" colspan="1">1.902</td><td rowspan="1" colspan="1">0.378</td><td rowspan="1" colspan="1">0</td></tr><tr><td rowspan="1" colspan="1">Lower</td><td rowspan="1" colspan="1">1.55</td><td rowspan="1" colspan="1">1.29</td><td rowspan="1" colspan="1">0.94</td><td rowspan="1" colspan="1">0.83</td><td rowspan="1" colspan="1">0.59</td><td rowspan="1" colspan="1">0.45</td><td rowspan="1" colspan="1">0.27</td><td rowspan="1" colspan="1">0.16</td><td rowspan="1" colspan="1">8</td><td rowspan="1" colspan="1">2</td><td rowspan="1" colspan="1">11</td><td rowspan="1" colspan="1">9.5</td><td rowspan="1" colspan="1">6</td><td rowspan="1" colspan="1">12</td><td rowspan="1" colspan="1">3</td><td rowspan="1" colspan="1">4</td></tr><tr><td rowspan="1" colspan="1">Upper</td><td rowspan="1" colspan="1">1.65</td><td rowspan="1" colspan="1">1.33</td><td rowspan="1" colspan="1">1.06</td><td rowspan="1" colspan="1">0.91</td><td rowspan="1" colspan="1">0.66</td><td rowspan="1" colspan="1">0.54</td><td rowspan="1" colspan="1">0.41</td><td rowspan="1" colspan="1">0.30</td><td rowspan="1" colspan="1">10</td><td rowspan="1" colspan="1">3</td><td rowspan="1" colspan="1">12</td><td rowspan="1" colspan="1">11</td><td rowspan="1" colspan="1">11</td><td rowspan="1" colspan="1">17</td><td rowspan="1" colspan="1">4</td><td rowspan="1" colspan="1">4</td></tr><tr><td rowspan="1" colspan="17">
                  <bold><italic><tp:taxon-name><tp:taxon-name-part taxon-name-part-type="genus" reg="Hemiphyllodactylus"/><tp:taxon-name-part taxon-name-part-type="species" reg="nahangensis">nahangensis</tp:taxon-name-part></tp:taxon-name></italic> (<italic>n</italic> = 3)</bold>
                </td></tr><tr><td rowspan="1" colspan="1">Mean</td><td rowspan="1" colspan="1">1.63</td><td rowspan="1" colspan="1">1.33</td><td rowspan="1" colspan="1">1.01</td><td rowspan="1" colspan="1">0.85</td><td rowspan="1" colspan="1">0.58</td><td rowspan="1" colspan="1">0.48</td><td rowspan="1" colspan="1">0.42</td><td rowspan="1" colspan="1">0.05</td><td rowspan="1" colspan="1">8.33</td><td rowspan="1" colspan="1">2.83</td><td rowspan="1" colspan="1">11.17</td><td rowspan="1" colspan="1">10.17</td><td rowspan="1" colspan="1">10.33</td><td rowspan="1" colspan="1">21</td><td rowspan="1" colspan="1">3</td><td rowspan="1" colspan="1">3</td></tr><tr><td rowspan="1" colspan="1">SD</td><td rowspan="1" colspan="1">0.012</td><td rowspan="1" colspan="1">4.15E-05</td><td rowspan="1" colspan="1">0.008</td><td rowspan="1" colspan="1">0.007</td><td rowspan="1" colspan="1">0.013</td><td rowspan="1" colspan="1">0.007</td><td rowspan="1" colspan="1">0.006</td><td rowspan="1" colspan="1">0.034</td><td rowspan="1" colspan="1">0.577</td><td rowspan="1" colspan="1">0.289</td><td rowspan="1" colspan="1">0.289</td><td rowspan="1" colspan="1">0.577</td><td rowspan="1" colspan="1">2.309</td><td rowspan="1" colspan="1">2.646</td><td rowspan="1" colspan="1">0</td><td rowspan="1" colspan="1">0</td></tr><tr><td rowspan="1" colspan="1">Lower</td><td rowspan="1" colspan="1">1.62</td><td rowspan="1" colspan="1">1.33</td><td rowspan="1" colspan="1">1.00</td><td rowspan="1" colspan="1">0.84</td><td rowspan="1" colspan="1">0.57</td><td rowspan="1" colspan="1">0.47</td><td rowspan="1" colspan="1">0.41</td><td rowspan="1" colspan="1">0.017</td><td rowspan="1" colspan="1">8</td><td rowspan="1" colspan="1">2.5</td><td rowspan="1" colspan="1">11</td><td rowspan="1" colspan="1">9.5</td><td rowspan="1" colspan="1">9</td><td rowspan="1" colspan="1">18</td><td rowspan="1" colspan="1">3</td><td rowspan="1" colspan="1">3</td></tr><tr><td rowspan="1" colspan="1">Upper</td><td rowspan="1" colspan="1">1.64</td><td rowspan="1" colspan="1">1.33</td><td rowspan="1" colspan="1">1.02</td><td rowspan="1" colspan="1">0.86</td><td rowspan="1" colspan="1">0.59</td><td rowspan="1" colspan="1">0.49</td><td rowspan="1" colspan="1">0.42</td><td rowspan="1" colspan="1">0.09</td><td rowspan="1" colspan="1">9</td><td rowspan="1" colspan="1">3</td><td rowspan="1" colspan="1">11.5</td><td rowspan="1" colspan="1">10.5</td><td rowspan="1" colspan="1">13</td><td rowspan="1" colspan="1">23</td><td rowspan="1" colspan="1">3</td><td rowspan="1" colspan="1">3</td></tr><tr><td rowspan="1" colspan="17">
                  <bold><italic><tp:taxon-name><tp:taxon-name-part taxon-name-part-type="genus" reg="Hemiphyllodactylus"/><tp:taxon-name-part taxon-name-part-type="species" reg="ngocsonensis">ngocsonensis</tp:taxon-name-part></tp:taxon-name></italic> (<italic>n</italic> = 4)</bold>
                </td></tr><tr><td rowspan="1" colspan="1">Mean</td><td rowspan="1" colspan="1">1.66</td><td rowspan="1" colspan="1">1.37</td><td rowspan="1" colspan="1">1.01</td><td rowspan="1" colspan="1">0.93</td><td rowspan="1" colspan="1">0.66</td><td rowspan="1" colspan="1">0.53</td><td rowspan="1" colspan="1">0.44</td><td rowspan="1" colspan="1">0.24</td><td rowspan="1" colspan="1">7.5</td><td rowspan="1" colspan="1">3</td><td rowspan="1" colspan="1">10.13</td><td rowspan="1" colspan="1">9.63</td><td rowspan="1" colspan="1">14</td><td rowspan="1" colspan="1">20</td><td rowspan="1" colspan="1">4.75</td><td rowspan="1" colspan="1">5.25</td></tr><tr><td rowspan="1" colspan="1">SD</td><td rowspan="1" colspan="1">0.006</td><td rowspan="1" colspan="1">0.004</td><td rowspan="1" colspan="1">0.008</td><td rowspan="1" colspan="1">0.010</td><td rowspan="1" colspan="1">0.016</td><td rowspan="1" colspan="1">0.029</td><td rowspan="1" colspan="1">0.010</td><td rowspan="1" colspan="1">0.007</td><td rowspan="1" colspan="1">1</td><td rowspan="1" colspan="1">0</td><td rowspan="1" colspan="1">0.25</td><td rowspan="1" colspan="1">0.479</td><td rowspan="1" colspan="1">0.816</td><td rowspan="1" colspan="1">0.577</td><td rowspan="1" colspan="1">0.5</td><td rowspan="1" colspan="1">0.5</td></tr><tr><td rowspan="1" colspan="1">Lower</td><td rowspan="1" colspan="1">1.66</td><td rowspan="1" colspan="1">1.36</td><td rowspan="1" colspan="1">1.00</td><td rowspan="1" colspan="1">0.91</td><td rowspan="1" colspan="1">0.65</td><td rowspan="1" colspan="1">0.50</td><td rowspan="1" colspan="1">0.43</td><td rowspan="1" colspan="1">0.23</td><td rowspan="1" colspan="1">6</td><td rowspan="1" colspan="1">3</td><td rowspan="1" colspan="1">10</td><td rowspan="1" colspan="1">9</td><td rowspan="1" colspan="1">13</td><td rowspan="1" colspan="1">19.5</td><td rowspan="1" colspan="1">4</td><td rowspan="1" colspan="1">5</td></tr><tr><td rowspan="1" colspan="1">Upper</td><td rowspan="1" colspan="1">1.67</td><td rowspan="1" colspan="1">1.37</td><td rowspan="1" colspan="1">1.02</td><td rowspan="1" colspan="1">0.94</td><td rowspan="1" colspan="1">0.69</td><td rowspan="1" colspan="1">0.57</td><td rowspan="1" colspan="1">0.45</td><td rowspan="1" colspan="1">0.25</td><td rowspan="1" colspan="1">8</td><td rowspan="1" colspan="1">3</td><td rowspan="1" colspan="1">10.5</td><td rowspan="1" colspan="1">10</td><td rowspan="1" colspan="1">15</td><td rowspan="1" colspan="1">20.5</td><td rowspan="1" colspan="1">5</td><td rowspan="1" colspan="1">6</td></tr><tr><td rowspan="1" colspan="17">
                  <bold><italic><tp:taxon-name><tp:taxon-name-part taxon-name-part-type="genus" reg="Hemiphyllodactylus"/><tp:taxon-name-part taxon-name-part-type="species" reg="serpispecus">serpispecus</tp:taxon-name-part></tp:taxon-name></italic> (<italic>n</italic> = 1)</bold>
                </td></tr><tr><td rowspan="1" colspan="1">Mean</td><td rowspan="1" colspan="1">1.62</td><td rowspan="1" colspan="1">1.33</td><td rowspan="1" colspan="1">1.01</td><td rowspan="1" colspan="1">0.88</td><td rowspan="1" colspan="1">0.59</td><td rowspan="1" colspan="1">0.51</td><td rowspan="1" colspan="1">0.38</td><td rowspan="1" colspan="1">0.17</td><td rowspan="1" colspan="1">7</td><td rowspan="1" colspan="1">3</td><td rowspan="1" colspan="1">11</td><td rowspan="1" colspan="1">9</td><td rowspan="1" colspan="1">10</td><td rowspan="1" colspan="1">26</td><td rowspan="1" colspan="1">4</td><td rowspan="1" colspan="1">4</td></tr><tr><td rowspan="1" colspan="1">SD</td><td rowspan="1" colspan="1">NA</td><td rowspan="1" colspan="1">NA</td><td rowspan="1" colspan="1">NA</td><td rowspan="1" colspan="1">NA</td><td rowspan="1" colspan="1">NA</td><td rowspan="1" colspan="1">NA</td><td rowspan="1" colspan="1">NA</td><td rowspan="1" colspan="1">NA</td><td rowspan="1" colspan="1">NA</td><td rowspan="1" colspan="1">NA</td><td rowspan="1" colspan="1">NA</td><td rowspan="1" colspan="1">NA</td><td rowspan="1" colspan="1">NA</td><td rowspan="1" colspan="1">NA</td><td rowspan="1" colspan="1">NA</td><td rowspan="1" colspan="1">NA</td></tr><tr><td rowspan="1" colspan="1">Lower</td><td rowspan="1" colspan="1">1.62</td><td rowspan="1" colspan="1">1.33</td><td rowspan="1" colspan="1">1.01</td><td rowspan="1" colspan="1">0.88</td><td rowspan="1" colspan="1">0.59</td><td rowspan="1" colspan="1">0.51</td><td rowspan="1" colspan="1">0.38</td><td rowspan="1" colspan="1">0.17</td><td rowspan="1" colspan="1">7</td><td rowspan="1" colspan="1">3</td><td rowspan="1" colspan="1">11</td><td rowspan="1" colspan="1">9</td><td rowspan="1" colspan="1">10</td><td rowspan="1" colspan="1">26</td><td rowspan="1" colspan="1">4</td><td rowspan="1" colspan="1">4</td></tr><tr><td rowspan="1" colspan="1">Upper</td><td rowspan="1" colspan="1">1.62</td><td rowspan="1" colspan="1">1.33</td><td rowspan="1" colspan="1">1.01</td><td rowspan="1" colspan="1">0.88</td><td rowspan="1" colspan="1">0.59</td><td rowspan="1" colspan="1">0.51</td><td rowspan="1" colspan="1">0.38</td><td rowspan="1" colspan="1">0.17</td><td rowspan="1" colspan="1">7</td><td rowspan="1" colspan="1">3</td><td rowspan="1" colspan="1">11</td><td rowspan="1" colspan="1">9</td><td rowspan="1" colspan="1">10</td><td rowspan="1" colspan="1">26</td><td rowspan="1" colspan="1">4</td><td rowspan="1" colspan="1">4</td></tr><tr><td rowspan="1" colspan="17">
                  <bold><italic><tp:taxon-name><tp:taxon-name-part taxon-name-part-type="genus" reg="Hemiphyllodactylus"/><tp:taxon-name-part taxon-name-part-type="species" reg="typus">typus</tp:taxon-name-part></tp:taxon-name></italic> (<italic>n</italic> = 4)</bold>
                </td></tr><tr><td rowspan="1" colspan="1">Mean</td><td rowspan="1" colspan="1">1.50</td><td rowspan="1" colspan="1">1.26</td><td rowspan="1" colspan="1">0.90</td><td rowspan="1" colspan="1">0.69</td><td rowspan="1" colspan="1">0.49</td><td rowspan="1" colspan="1">0.38</td><td rowspan="1" colspan="1">0.26</td><td rowspan="1" colspan="1">-0.03</td><td rowspan="1" colspan="1">12.75</td><td rowspan="1" colspan="1">5.25</td><td rowspan="1" colspan="1">11.36</td><td rowspan="1" colspan="1">10.75</td><td rowspan="1" colspan="1">11</td><td rowspan="1" colspan="1">15</td><td rowspan="1" colspan="1">4</td><td rowspan="1" colspan="1">4.25</td></tr><tr><td rowspan="1" colspan="1">SD</td><td rowspan="1" colspan="1">0.096</td><td rowspan="1" colspan="1">0.026</td><td rowspan="1" colspan="1">0.028</td><td rowspan="1" colspan="1">0.016</td><td rowspan="1" colspan="1">0.027</td><td rowspan="1" colspan="1">0.015</td><td rowspan="1" colspan="1">0.033</td><td rowspan="1" colspan="1">0.115</td><td rowspan="1" colspan="1">2.630</td><td rowspan="1" colspan="1">0.5</td><td rowspan="1" colspan="1">0.629</td><td rowspan="1" colspan="1">0.5</td><td rowspan="1" colspan="1">1.414</td><td rowspan="1" colspan="1">0.816</td><td rowspan="1" colspan="1">0</td><td rowspan="1" colspan="1">0.5</td></tr><tr><td rowspan="1" colspan="1">Lower</td><td rowspan="1" colspan="1">1.35</td><td rowspan="1" colspan="1">1.22</td><td rowspan="1" colspan="1">0.88</td><td rowspan="1" colspan="1">0.68</td><td rowspan="1" colspan="1">0.46</td><td rowspan="1" colspan="1">0.36</td><td rowspan="1" colspan="1">0.21</td><td rowspan="1" colspan="1">-0.19</td><td rowspan="1" colspan="1">10</td><td rowspan="1" colspan="1">5</td><td rowspan="1" colspan="1">10.5</td><td rowspan="1" colspan="1">10</td><td rowspan="1" colspan="1">9</td><td rowspan="1" colspan="1">14</td><td rowspan="1" colspan="1">4</td><td rowspan="1" colspan="1">4</td></tr><tr><td rowspan="1" colspan="1">Upper</td><td rowspan="1" colspan="1">1.56</td><td rowspan="1" colspan="1">1.28</td><td rowspan="1" colspan="1">0.94</td><td rowspan="1" colspan="1">0.72</td><td rowspan="1" colspan="1">0.52</td><td rowspan="1" colspan="1">0.40</td><td rowspan="1" colspan="1">0.29</td><td rowspan="1" colspan="1">0.07</td><td rowspan="1" colspan="1">15</td><td rowspan="1" colspan="1">6</td><td rowspan="1" colspan="1">12</td><td rowspan="1" colspan="1">11</td><td rowspan="1" colspan="1">12</td><td rowspan="1" colspan="1">16</td><td rowspan="1" colspan="1">4</td><td rowspan="1" colspan="1">5</td></tr><tr><td rowspan="1" colspan="17">
                  <bold><italic><tp:taxon-name><tp:taxon-name-part taxon-name-part-type="genus" reg="Hemiphyllodactylus"/><tp:taxon-name-part taxon-name-part-type="species" reg="yanshanensis">yanshanensis</tp:taxon-name-part></tp:taxon-name></italic> (<italic>n</italic> = 13)</bold>
                </td></tr><tr><td rowspan="1" colspan="1">Mean</td><td rowspan="1" colspan="1">1.61</td><td rowspan="1" colspan="1">1.29</td><td rowspan="1" colspan="1">0.87</td><td rowspan="1" colspan="1">0.90</td><td rowspan="1" colspan="1">0.62</td><td rowspan="1" colspan="1">0.50</td><td rowspan="1" colspan="1">0.38</td><td rowspan="1" colspan="1">0.18</td><td rowspan="1" colspan="1">8.77</td><td rowspan="1" colspan="1">5.077</td><td rowspan="1" colspan="1">10.77</td><td rowspan="1" colspan="1">10.15</td><td rowspan="1" colspan="1">8.23</td><td rowspan="1" colspan="1">15.38</td><td rowspan="1" colspan="1">4.69</td><td rowspan="1" colspan="1">5.08</td></tr><tr><td rowspan="1" colspan="1">SD</td><td rowspan="1" colspan="1">0.035</td><td rowspan="1" colspan="1">0.012</td><td rowspan="1" colspan="1">0.021</td><td rowspan="1" colspan="1">0.017</td><td rowspan="1" colspan="1">0.018</td><td rowspan="1" colspan="1">0.024</td><td rowspan="1" colspan="1">0.039</td><td rowspan="1" colspan="1">0.019</td><td rowspan="1" colspan="1">1.013</td><td rowspan="1" colspan="1">0.277</td><td rowspan="1" colspan="1">0.696</td><td rowspan="1" colspan="1">0.591</td><td rowspan="1" colspan="1">1.787</td><td rowspan="1" colspan="1">2.959</td><td rowspan="1" colspan="1">0.480</td><td rowspan="1" colspan="1">0.277</td></tr><tr><td rowspan="1" colspan="1">Lower</td><td rowspan="1" colspan="1">1.53</td><td rowspan="1" colspan="1">1.27</td><td rowspan="1" colspan="1">0.84</td><td rowspan="1" colspan="1">0.87</td><td rowspan="1" colspan="1">0.59</td><td rowspan="1" colspan="1">0.46</td><td rowspan="1" colspan="1">0.31</td><td rowspan="1" colspan="1">0.16</td><td rowspan="1" colspan="1">8</td><td rowspan="1" colspan="1">5</td><td rowspan="1" colspan="1">9.5</td><td rowspan="1" colspan="1">9.5</td><td rowspan="1" colspan="1">7</td><td rowspan="1" colspan="1">11</td><td rowspan="1" colspan="1">4</td><td rowspan="1" colspan="1">5</td></tr><tr><td rowspan="1" colspan="1">Upper</td><td rowspan="1" colspan="1">1.67</td><td rowspan="1" colspan="1">1.31</td><td rowspan="1" colspan="1">0.93</td><td rowspan="1" colspan="1">0.94</td><td rowspan="1" colspan="1">0.65</td><td rowspan="1" colspan="1">0.55</td><td rowspan="1" colspan="1">0.45</td><td rowspan="1" colspan="1">0.21</td><td rowspan="1" colspan="1">11</td><td rowspan="1" colspan="1">6</td><td rowspan="1" colspan="1">12</td><td rowspan="1" colspan="1">11</td><td rowspan="1" colspan="1">13</td><td rowspan="1" colspan="1">22</td><td rowspan="1" colspan="1">5</td><td rowspan="1" colspan="1">6</td></tr><tr><td rowspan="1" colspan="17">
                  <bold><italic><tp:taxon-name><tp:taxon-name-part taxon-name-part-type="genus" reg="Hemiphyllodactylus"/><tp:taxon-name-part taxon-name-part-type="species" reg="zugi">zugi</tp:taxon-name-part></tp:taxon-name></italic> (<italic>n</italic> = 3)</bold>
                </td></tr><tr><td rowspan="1" colspan="1">Mean</td><td rowspan="1" colspan="1">1.61</td><td rowspan="1" colspan="1">1.33</td><td rowspan="1" colspan="1">0.97</td><td rowspan="1" colspan="1">0.86</td><td rowspan="1" colspan="1">0.64</td><td rowspan="1" colspan="1">0.46</td><td rowspan="1" colspan="1">0.44</td><td rowspan="1" colspan="1">0.19</td><td rowspan="1" colspan="1">10</td><td rowspan="1" colspan="1">2.5</td><td rowspan="1" colspan="1">11.33</td><td rowspan="1" colspan="1">10.83</td><td rowspan="1" colspan="1">15.33</td><td rowspan="1" colspan="1">21.17</td><td rowspan="1" colspan="1">4.67</td><td rowspan="1" colspan="1">4.83</td></tr><tr><td rowspan="1" colspan="1">SD</td><td rowspan="1" colspan="1">0.034</td><td rowspan="1" colspan="1">0.010</td><td rowspan="1" colspan="1">0.012</td><td rowspan="1" colspan="1">0.001</td><td rowspan="1" colspan="1">0.013</td><td rowspan="1" colspan="1">0.031</td><td rowspan="1" colspan="1">0.001</td><td rowspan="1" colspan="1">0.009</td><td rowspan="1" colspan="1">1.732</td><td rowspan="1" colspan="1">0.5</td><td rowspan="1" colspan="1">1.041</td><td rowspan="1" colspan="1">0.289</td><td rowspan="1" colspan="1">0.577</td><td rowspan="1" colspan="1">0.577</td><td rowspan="1" colspan="1">0.577</td><td rowspan="1" colspan="1">0.289</td></tr><tr><td rowspan="1" colspan="1">Lower</td><td rowspan="1" colspan="1">1.58</td><td rowspan="1" colspan="1">1.32</td><td rowspan="1" colspan="1">0.96</td><td rowspan="1" colspan="1">0.85</td><td rowspan="1" colspan="1">0.62</td><td rowspan="1" colspan="1">0.42</td><td rowspan="1" colspan="1">0.436</td><td rowspan="1" colspan="1">0.185</td><td rowspan="1" colspan="1">9</td><td rowspan="1" colspan="1">2</td><td rowspan="1" colspan="1">10.5</td><td rowspan="1" colspan="1">10.5</td><td rowspan="1" colspan="1">15</td><td rowspan="1" colspan="1">20.5</td><td rowspan="1" colspan="1">4</td><td rowspan="1" colspan="1">4.5</td></tr><tr><td rowspan="1" colspan="1">Upper</td><td rowspan="1" colspan="1">1.65</td><td rowspan="1" colspan="1">1.34</td><td rowspan="1" colspan="1">0.98</td><td rowspan="1" colspan="1">0.86</td><td rowspan="1" colspan="1">0.65</td><td rowspan="1" colspan="1">0.48</td><td rowspan="1" colspan="1">0.438</td><td rowspan="1" colspan="1">0.202</td><td rowspan="1" colspan="1">12</td><td rowspan="1" colspan="1">3</td><td rowspan="1" colspan="1">12.5</td><td rowspan="1" colspan="1">11</td><td rowspan="1" colspan="1">16</td><td rowspan="1" colspan="1">21.5</td><td rowspan="1" colspan="1">5</td><td rowspan="1" colspan="1">5</td></tr></tbody></table></table-wrap><table-wrap id="T7" position="float" orientation="portrait"><label>Table 7.</label><caption><p>Summary statistics of the principal component analysis for <italic><tp:taxon-name><tp:taxon-name-part taxon-name-part-type="genus" reg="Hemiphyllodactylus">Hemiphyllodactylus</tp:taxon-name-part></tp:taxon-name></italic> species.</p></caption><table id="TID0ERWDM" rules="all"><tbody><tr><td rowspan="1" colspan="1"/><td rowspan="1" colspan="1">
                  <bold>PC1</bold>
                </td><td rowspan="1" colspan="1">
                  <bold>PC2</bold>
                </td><td rowspan="1" colspan="1">
                  <bold>PC3</bold>
                </td><td rowspan="1" colspan="1">
                  <bold>PC4</bold>
                </td><td rowspan="1" colspan="1">
                  <bold>PC5</bold>
                </td><td rowspan="1" colspan="1">
                  <bold>PC6</bold>
                </td><td rowspan="1" colspan="1">
                  <bold>PC7</bold>
                </td><td rowspan="1" colspan="1">
                  <bold>PC8</bold>
                </td></tr><tr><td rowspan="1" colspan="1">
                  <bold>Standard deviation</bold>
                </td><td rowspan="1" colspan="1">2.354041057</td><td rowspan="1" colspan="1">1.693896742</td><td rowspan="1" colspan="1">1.274819788</td><td rowspan="1" colspan="1">1.167631895</td><td rowspan="1" colspan="1">1.035772699</td><td rowspan="1" colspan="1">0.858583005</td><td rowspan="1" colspan="1">0.792572769</td><td rowspan="1" colspan="1">0.700362564</td></tr><tr><td rowspan="1" colspan="1">
                  <bold>Proportion of Variance</bold>
                </td><td rowspan="1" colspan="1">0.34634</td><td rowspan="1" colspan="1">0.17933</td><td rowspan="1" colspan="1">0.10157</td><td rowspan="1" colspan="1">0.08521</td><td rowspan="1" colspan="1">0.06705</td><td rowspan="1" colspan="1">0.04607</td><td rowspan="1" colspan="1">0.03926</td><td rowspan="1" colspan="1">0.03066</td></tr><tr><td rowspan="1" colspan="1">
                  <bold>Cumulative Proportion</bold>
                </td><td rowspan="1" colspan="1">0.34634</td><td rowspan="1" colspan="1">0.52567</td><td rowspan="1" colspan="1">0.62725</td><td rowspan="1" colspan="1">0.71246</td><td rowspan="1" colspan="1">0.77951</td><td rowspan="1" colspan="1">0.82558</td><td rowspan="1" colspan="1">0.86484</td><td rowspan="1" colspan="1">0.8955</td></tr><tr><td rowspan="1" colspan="1">
                  <bold>eigen</bold>
                </td><td rowspan="1" colspan="1">5.541509296</td><td rowspan="1" colspan="1">2.869286174</td><td rowspan="1" colspan="1">1.625165491</td><td rowspan="1" colspan="1">1.363364241</td><td rowspan="1" colspan="1">1.072825085</td><td rowspan="1" colspan="1">0.737164777</td><td rowspan="1" colspan="1">0.628171593</td><td rowspan="1" colspan="1">0.49050772</td></tr><tr><td rowspan="1" colspan="1">
                  <bold>
                    <abbrev xmlns:xlink="http://www.w3.org/1999/xlink" xlink:title="snout-vent length" id="ABBRID0EWFAM" xlink:type="simple">SVL</abbrev>
                  </bold>
                </td><td rowspan="1" colspan="1">-0.275684939</td><td rowspan="1" colspan="1">0.230671227</td><td rowspan="1" colspan="1">-0.183268856</td><td rowspan="1" colspan="1">0.035839657</td><td rowspan="1" colspan="1">-0.118110503</td><td rowspan="1" colspan="1">0.272234498</td><td rowspan="1" colspan="1">-0.353548073</td><td rowspan="1" colspan="1">0.532231802</td></tr><tr><td rowspan="1" colspan="1">
                  <bold>
                    <abbrev xmlns:xlink="http://www.w3.org/1999/xlink" xlink:title="trunk length" id="ABBRID0EYGAM" xlink:type="simple">TrunkL</abbrev>
                  </bold>
                </td><td rowspan="1" colspan="1">-0.308028087</td><td rowspan="1" colspan="1">0.226577926</td><td rowspan="1" colspan="1">0.113182</td><td rowspan="1" colspan="1">0.165672749</td><td rowspan="1" colspan="1">-0.09837754</td><td rowspan="1" colspan="1">0.21375662</td><td rowspan="1" colspan="1">0.23148674</td><td rowspan="1" colspan="1">0.352374067</td></tr><tr><td rowspan="1" colspan="1">
                  <bold>
                    <abbrev xmlns:xlink="http://www.w3.org/1999/xlink" xlink:title="head length" id="ABBRID0E1HAM" xlink:type="simple">HeadL</abbrev>
                  </bold>
                </td><td rowspan="1" colspan="1">-0.182206073</td><td rowspan="1" colspan="1">0.401679247</td><td rowspan="1" colspan="1">0.111064477</td><td rowspan="1" colspan="1">0.286694098</td><td rowspan="1" colspan="1">-0.082466549</td><td rowspan="1" colspan="1">-0.270566918</td><td rowspan="1" colspan="1">0.230170931</td><td rowspan="1" colspan="1">-0.024756545</td></tr><tr><td rowspan="1" colspan="1">
                  <bold>
                    <abbrev xmlns:xlink="http://www.w3.org/1999/xlink" xlink:title="head width" id="ABBRID0E3IAM" xlink:type="simple">HeadW</abbrev>
                  </bold>
                </td><td rowspan="1" colspan="1">-0.316234879</td><td rowspan="1" colspan="1">0.087646379</td><td rowspan="1" colspan="1">-0.266341502</td><td rowspan="1" colspan="1">-0.227593583</td><td rowspan="1" colspan="1">0.011593053</td><td rowspan="1" colspan="1">0.056636999</td><td rowspan="1" colspan="1">-0.034411085</td><td rowspan="1" colspan="1">-0.551718699</td></tr><tr><td rowspan="1" colspan="1">
                  <bold>
                    <abbrev xmlns:xlink="http://www.w3.org/1999/xlink" xlink:title="snout-eye length" id="ABBRID0E5JAM" xlink:type="simple">SnEye</abbrev>
                  </bold>
                </td><td rowspan="1" colspan="1">-0.354053441</td><td rowspan="1" colspan="1">0.028071822</td><td rowspan="1" colspan="1">-0.174272185</td><td rowspan="1" colspan="1">0.028737797</td><td rowspan="1" colspan="1">0.370906143</td><td rowspan="1" colspan="1">-0.005790557</td><td rowspan="1" colspan="1">0.061744748</td><td rowspan="1" colspan="1">-0.038483117</td></tr><tr><td rowspan="1" colspan="1">
                  <bold>
                    <abbrev xmlns:xlink="http://www.w3.org/1999/xlink" xlink:title="nares-eye length" id="ABBRID0EALAM" xlink:type="simple">NarEye</abbrev>
                  </bold>
                </td><td rowspan="1" colspan="1">-0.343202425</td><td rowspan="1" colspan="1">0.013213311</td><td rowspan="1" colspan="1">-0.227705587</td><td rowspan="1" colspan="1">-0.097414199</td><td rowspan="1" colspan="1">0.248586294</td><td rowspan="1" colspan="1">-0.037810729</td><td rowspan="1" colspan="1">-0.050598906</td><td rowspan="1" colspan="1">0.110097139</td></tr><tr><td rowspan="1" colspan="1">
                  <bold>
                    <abbrev xmlns:xlink="http://www.w3.org/1999/xlink" xlink:title="eye diameter" id="ABBRID0ECMAM" xlink:type="simple">EyeD</abbrev>
                  </bold>
                </td><td rowspan="1" colspan="1">-0.316496337</td><td rowspan="1" colspan="1">-0.057054094</td><td rowspan="1" colspan="1">0.203121932</td><td rowspan="1" colspan="1">-0.054096772</td><td rowspan="1" colspan="1">0.11278894</td><td rowspan="1" colspan="1">0.198377934</td><td rowspan="1" colspan="1">-0.488753315</td><td rowspan="1" colspan="1">-0.270887117</td></tr><tr><td rowspan="1" colspan="1">
                  <bold>
                    <abbrev xmlns:xlink="http://www.w3.org/1999/xlink" xlink:title="internarial width" id="ABBRID0EENAM" xlink:type="simple">SnW</abbrev>
                  </bold>
                </td><td rowspan="1" colspan="1">-0.331682586</td><td rowspan="1" colspan="1">-0.118626</td><td rowspan="1" colspan="1">-0.220099451</td><td rowspan="1" colspan="1">0.078123766</td><td rowspan="1" colspan="1">0.10976895</td><td rowspan="1" colspan="1">-0.079025168</td><td rowspan="1" colspan="1">0.348298246</td><td rowspan="1" colspan="1">-0.089036833</td></tr><tr><td rowspan="1" colspan="1">
                  <bold>Chin</bold>
                </td><td rowspan="1" colspan="1">0.209598984</td><td rowspan="1" colspan="1">0.041124515</td><td rowspan="1" colspan="1">0.055504502</td><td rowspan="1" colspan="1">0.015768954</td><td rowspan="1" colspan="1">0.762755038</td><td rowspan="1" colspan="1">0.126936754</td><td rowspan="1" colspan="1">0.252975725</td><td rowspan="1" colspan="1">0.142123111</td></tr><tr><td rowspan="1" colspan="1">
                  <bold>
                    <abbrev xmlns:xlink="http://www.w3.org/1999/xlink" xlink:title="circumnasal scales" id="ABBRID0EFPAM" xlink:type="simple">CN</abbrev>
                  </bold>
                </td><td rowspan="1" colspan="1">0.219334589</td><td rowspan="1" colspan="1">-0.306220475</td><td rowspan="1" colspan="1">-0.340275868</td><td rowspan="1" colspan="1">-0.238245722</td><td rowspan="1" colspan="1">0.106513528</td><td rowspan="1" colspan="1">0.269505437</td><td rowspan="1" colspan="1">-0.086774889</td><td rowspan="1" colspan="1">0.202680044</td></tr><tr><td rowspan="1" colspan="1">
                  <bold>
                    <abbrev xmlns:xlink="http://www.w3.org/1999/xlink" xlink:title="supralabial scales" id="ABBRID0EHQAM" xlink:type="simple">SL</abbrev>
                  </bold>
                </td><td rowspan="1" colspan="1">0.150823615</td><td rowspan="1" colspan="1">0.072482948</td><td rowspan="1" colspan="1">-0.141526231</td><td rowspan="1" colspan="1">0.569582987</td><td rowspan="1" colspan="1">0.281130944</td><td rowspan="1" colspan="1">-0.34518498</td><td rowspan="1" colspan="1">-0.525400396</td><td rowspan="1" colspan="1">-0.03369833</td></tr><tr><td rowspan="1" colspan="1">
                  <bold>
                    <abbrev xmlns:xlink="http://www.w3.org/1999/xlink" xlink:title="infralabial scales" id="ABBRID0EJRAM" xlink:type="simple">IL</abbrev>
                  </bold>
                </td><td rowspan="1" colspan="1">0.148019724</td><td rowspan="1" colspan="1">0.047098158</td><td rowspan="1" colspan="1">-0.160448641</td><td rowspan="1" colspan="1">0.539731081</td><td rowspan="1" colspan="1">-0.078204547</td><td rowspan="1" colspan="1">0.69478363</td><td rowspan="1" colspan="1">0.119615798</td><td rowspan="1" colspan="1">-0.305781505</td></tr><tr><td rowspan="1" colspan="1">
                  <bold>
                    <abbrev xmlns:xlink="http://www.w3.org/1999/xlink" xlink:title="ventral scales" id="ABBRID0ELSAM" xlink:type="simple">VS</abbrev>
                  </bold>
                </td><td rowspan="1" colspan="1">-0.159093977</td><td rowspan="1" colspan="1">-0.32427077</td><td rowspan="1" colspan="1">0.507208426</td><td rowspan="1" colspan="1">0.179912633</td><td rowspan="1" colspan="1">0.107284233</td><td rowspan="1" colspan="1">0.046759987</td><td rowspan="1" colspan="1">0.085474597</td><td rowspan="1" colspan="1">-0.042903745</td></tr><tr><td rowspan="1" colspan="1">
                  <bold>
                    <abbrev xmlns:xlink="http://www.w3.org/1999/xlink" xlink:title="dorsal scales" id="ABBRID0ENTAM" xlink:type="simple">DS</abbrev>
                  </bold>
                </td><td rowspan="1" colspan="1">-0.216885816</td><td rowspan="1" colspan="1">-0.316665593</td><td rowspan="1" colspan="1">0.415917222</td><td rowspan="1" colspan="1">0.013670345</td><td rowspan="1" colspan="1">0.048885259</td><td rowspan="1" colspan="1">0.15087592</td><td rowspan="1" colspan="1">-0.139750976</td><td rowspan="1" colspan="1">0.074486639</td></tr><tr><td rowspan="1" colspan="1">
                  <bold>
                    <abbrev xmlns:xlink="http://www.w3.org/1999/xlink" xlink:title="the number of subdigital lamellae wider than long on the first finger" id="ABBRID0EPUAM" xlink:type="simple">SL1F</abbrev>
                  </bold>
                </td><td rowspan="1" colspan="1">-0.160449559</td><td rowspan="1" colspan="1">-0.454450117</td><td rowspan="1" colspan="1">-0.164215408</td><td rowspan="1" colspan="1">0.230860029</td><td rowspan="1" colspan="1">-0.051722119</td><td rowspan="1" colspan="1">-0.131281578</td><td rowspan="1" colspan="1">0.073369609</td><td rowspan="1" colspan="1">0.169471363</td></tr><tr><td rowspan="1" colspan="1">
                  <bold>
                    <abbrev xmlns:xlink="http://www.w3.org/1999/xlink" xlink:title="the number of subdigital lamellae wider than long on the first toe; the total number of precloacal and femoral pores" id="ABBRID0ERVAM" xlink:type="simple">SL1T</abbrev>
                  </bold>
                </td><td rowspan="1" colspan="1">-0.088298003</td><td rowspan="1" colspan="1">-0.43959919</td><td rowspan="1" colspan="1">-0.276677158</td><td rowspan="1" colspan="1">0.243587056</td><td rowspan="1" colspan="1">-0.224574637</td><td rowspan="1" colspan="1">-0.154636155</td><td rowspan="1" colspan="1">0.081186695</td><td rowspan="1" colspan="1">0.024901385</td></tr><tr><td rowspan="1" colspan="1"/><td rowspan="1" colspan="1">
                  <bold>PC9</bold>
                </td><td rowspan="1" colspan="1">
                  <bold>PC10</bold>
                </td><td rowspan="1" colspan="1">
                  <bold>PC11</bold>
                </td><td rowspan="1" colspan="1">
                  <bold>PC12</bold>
                </td><td rowspan="1" colspan="1">
                  <bold>PC13</bold>
                </td><td rowspan="1" colspan="1">
                  <bold>PC14</bold>
                </td><td rowspan="1" colspan="1">
                  <bold>PC15</bold>
                </td><td rowspan="1" colspan="1">
                  <bold>PC16</bold>
                </td></tr><tr><td rowspan="1" colspan="1">
                  <bold>Standard deviation</bold>
                </td><td rowspan="1" colspan="1">0.645837646</td><td rowspan="1" colspan="1">0.528806731</td><td rowspan="1" colspan="1">0.4949505</td><td rowspan="1" colspan="1">0.460869402</td><td rowspan="1" colspan="1">0.422836018</td><td rowspan="1" colspan="1">0.392344947</td><td rowspan="1" colspan="1">0.348783481</td><td rowspan="1" colspan="1">0.252014728</td></tr><tr><td rowspan="1" colspan="1">
                  <bold>Proportion of Variance</bold>
                </td><td rowspan="1" colspan="1">0.02607</td><td rowspan="1" colspan="1">0.01748</td><td rowspan="1" colspan="1">0.01531</td><td rowspan="1" colspan="1">0.01328</td><td rowspan="1" colspan="1">0.01117</td><td rowspan="1" colspan="1">0.00962</td><td rowspan="1" colspan="1">0.0076</td><td rowspan="1" colspan="1">0.00397</td></tr><tr><td rowspan="1" colspan="1">
                  <bold>Cumulative Proportion</bold>
                </td><td rowspan="1" colspan="1">0.92157</td><td rowspan="1" colspan="1">0.93905</td><td rowspan="1" colspan="1">0.95436</td><td rowspan="1" colspan="1">0.96763</td><td rowspan="1" colspan="1">0.97881</td><td rowspan="1" colspan="1">0.98843</td><td rowspan="1" colspan="1">0.99603</td><td rowspan="1" colspan="1">1</td></tr><tr><td rowspan="1" colspan="1">
                  <bold>eigen</bold>
                </td><td rowspan="1" colspan="1">0.417106265</td><td rowspan="1" colspan="1">0.279636559</td><td rowspan="1" colspan="1">0.244975998</td><td rowspan="1" colspan="1">0.212400606</td><td rowspan="1" colspan="1">0.178790298</td><td rowspan="1" colspan="1">0.153934558</td><td rowspan="1" colspan="1">0.121649916</td><td rowspan="1" colspan="1">0.063511423</td></tr><tr><td rowspan="1" colspan="1">
                  <bold>
                    <abbrev xmlns:xlink="http://www.w3.org/1999/xlink" xlink:title="snout-vent length" id="ABBRID0ED3AM" xlink:type="simple">SVL</abbrev>
                  </bold>
                </td><td rowspan="1" colspan="1">-0.007653797</td><td rowspan="1" colspan="1">0.504865284</td><td rowspan="1" colspan="1">0.023054857</td><td rowspan="1" colspan="1">0.048923188</td><td rowspan="1" colspan="1">-0.104515394</td><td rowspan="1" colspan="1">-0.134955096</td><td rowspan="1" colspan="1">0.216496623</td><td rowspan="1" colspan="1">-0.075553468</td></tr><tr><td rowspan="1" colspan="1">
                  <bold>
                    <abbrev xmlns:xlink="http://www.w3.org/1999/xlink" xlink:title="trunk length" id="ABBRID0EF4AM" xlink:type="simple">TrunkL</abbrev>
                  </bold>
                </td><td rowspan="1" colspan="1">-0.155806654</td><td rowspan="1" colspan="1">-0.402668791</td><td rowspan="1" colspan="1">0.169935171</td><td rowspan="1" colspan="1">-0.50108859</td><td rowspan="1" colspan="1">0.030208721</td><td rowspan="1" colspan="1">0.261221952</td><td rowspan="1" colspan="1">-0.105888367</td><td rowspan="1" colspan="1">0.183446071</td></tr><tr><td rowspan="1" colspan="1">
                  <bold>
                    <abbrev xmlns:xlink="http://www.w3.org/1999/xlink" xlink:title="head length" id="ABBRID0EH5AM" xlink:type="simple">HeadL</abbrev>
                  </bold>
                </td><td rowspan="1" colspan="1">-0.196823028</td><td rowspan="1" colspan="1">-0.042928589</td><td rowspan="1" colspan="1">0.308909057</td><td rowspan="1" colspan="1">0.583413488</td><td rowspan="1" colspan="1">-0.235482569</td><td rowspan="1" colspan="1">0.083561907</td><td rowspan="1" colspan="1">-0.07755344</td><td rowspan="1" colspan="1">-0.18027682</td></tr><tr><td rowspan="1" colspan="1">
                  <bold>
                    <abbrev xmlns:xlink="http://www.w3.org/1999/xlink" xlink:title="head width" id="ABBRID0EJ6AM" xlink:type="simple">HeadW</abbrev>
                  </bold>
                </td><td rowspan="1" colspan="1">-0.057355934</td><td rowspan="1" colspan="1">0.018795152</td><td rowspan="1" colspan="1">0.420271</td><td rowspan="1" colspan="1">-0.230081521</td><td rowspan="1" colspan="1">-0.169918109</td><td rowspan="1" colspan="1">0.020732474</td><td rowspan="1" colspan="1">0.445117482</td><td rowspan="1" colspan="1">0.004175194</td></tr><tr><td rowspan="1" colspan="1">
                  <bold>
                    <abbrev xmlns:xlink="http://www.w3.org/1999/xlink" xlink:title="snout-eye length" id="ABBRID0ELABM" xlink:type="simple">SnEye</abbrev>
                  </bold>
                </td><td rowspan="1" colspan="1">0.006655124</td><td rowspan="1" colspan="1">-0.05473374</td><td rowspan="1" colspan="1">0.125911056</td><td rowspan="1" colspan="1">-0.081337071</td><td rowspan="1" colspan="1">0.26677457</td><td rowspan="1" colspan="1">-0.615512405</td><td rowspan="1" colspan="1">-0.423767342</td><td rowspan="1" colspan="1">-0.211307545</td></tr><tr><td rowspan="1" colspan="1">
                  <bold>
                    <abbrev xmlns:xlink="http://www.w3.org/1999/xlink" xlink:title="nares-eye length" id="ABBRID0ENBBM" xlink:type="simple">NarEye</abbrev>
                  </bold>
                </td><td rowspan="1" colspan="1">0.209982569</td><td rowspan="1" colspan="1">-0.475190325</td><td rowspan="1" colspan="1">-0.461292899</td><td rowspan="1" colspan="1">0.279036274</td><td rowspan="1" colspan="1">-0.29657524</td><td rowspan="1" colspan="1">-0.040045604</td><td rowspan="1" colspan="1">0.211899966</td><td rowspan="1" colspan="1">0.218583377</td></tr><tr><td rowspan="1" colspan="1">
                  <bold>
                    <abbrev xmlns:xlink="http://www.w3.org/1999/xlink" xlink:title="eye diameter" id="ABBRID0EPCBM" xlink:type="simple">EyeD</abbrev>
                  </bold>
                </td><td rowspan="1" colspan="1">-0.467694393</td><td rowspan="1" colspan="1">0.020586761</td><td rowspan="1" colspan="1">-0.201246365</td><td rowspan="1" colspan="1">0.150990454</td><td rowspan="1" colspan="1">0.146331073</td><td rowspan="1" colspan="1">0.329187066</td><td rowspan="1" colspan="1">-0.274245212</td><td rowspan="1" colspan="1">0.024651913</td></tr><tr><td rowspan="1" colspan="1">
                  <bold>
                    <abbrev xmlns:xlink="http://www.w3.org/1999/xlink" xlink:title="internarial width" id="ABBRID0ERDBM" xlink:type="simple">SnW</abbrev>
                  </bold>
                </td><td rowspan="1" colspan="1">0.373629734</td><td rowspan="1" colspan="1">0.470794413</td><td rowspan="1" colspan="1">-0.10280995</td><td rowspan="1" colspan="1">-0.013393282</td><td rowspan="1" colspan="1">0.031119697</td><td rowspan="1" colspan="1">0.456870887</td><td rowspan="1" colspan="1">-0.272519277</td><td rowspan="1" colspan="1">0.133686181</td></tr><tr><td rowspan="1" colspan="1">
                  <bold>Chin</bold>
                </td><td rowspan="1" colspan="1">-0.293197569</td><td rowspan="1" colspan="1">0.139059923</td><td rowspan="1" colspan="1">-0.038969703</td><td rowspan="1" colspan="1">-0.051313747</td><td rowspan="1" colspan="1">-0.052718431</td><td rowspan="1" colspan="1">0.18026194</td><td rowspan="1" colspan="1">0.28186905</td><td rowspan="1" colspan="1">-0.211579231</td></tr><tr><td rowspan="1" colspan="1">
                  <bold>
                    <abbrev xmlns:xlink="http://www.w3.org/1999/xlink" xlink:title="circumnasal scales" id="ABBRID0ESFBM" xlink:type="simple">CN</abbrev>
                  </bold>
                </td><td rowspan="1" colspan="1">-0.036235154</td><td rowspan="1" colspan="1">-0.135400518</td><td rowspan="1" colspan="1">0.485735592</td><td rowspan="1" colspan="1">0.236559781</td><td rowspan="1" colspan="1">-0.276203918</td><td rowspan="1" colspan="1">0.132252018</td><td rowspan="1" colspan="1">-0.350233189</td><td rowspan="1" colspan="1">0.158104094</td></tr><tr><td rowspan="1" colspan="1">
                  <bold>
                    <abbrev xmlns:xlink="http://www.w3.org/1999/xlink" xlink:title="supralabial scales" id="ABBRID0EUGBM" xlink:type="simple">SL</abbrev>
                  </bold>
                </td><td rowspan="1" colspan="1">0.189523962</td><td rowspan="1" colspan="1">-0.059900251</td><td rowspan="1" colspan="1">0.171907156</td><td rowspan="1" colspan="1">-0.215076887</td><td rowspan="1" colspan="1">-0.077003357</td><td rowspan="1" colspan="1">0.119789393</td><td rowspan="1" colspan="1">-0.02904125</td><td rowspan="1" colspan="1">0.125441842</td></tr><tr><td rowspan="1" colspan="1">
                  <bold>
                    <abbrev xmlns:xlink="http://www.w3.org/1999/xlink" xlink:title="infralabial scales" id="ABBRID0EWHBM" xlink:type="simple">IL</abbrev>
                  </bold>
                </td><td rowspan="1" colspan="1">0.112573099</td><td rowspan="1" colspan="1">-0.066456621</td><td rowspan="1" colspan="1">-0.117163024</td><td rowspan="1" colspan="1">0.149019989</td><td rowspan="1" colspan="1">0.026731134</td><td rowspan="1" colspan="1">-0.082213823</td><td rowspan="1" colspan="1">0.038834193</td><td rowspan="1" colspan="1">-0.012764391</td></tr><tr><td rowspan="1" colspan="1">
                  <bold>
                    <abbrev xmlns:xlink="http://www.w3.org/1999/xlink" xlink:title="ventral scales" id="ABBRID0EYIBM" xlink:type="simple">VS</abbrev>
                  </bold>
                </td><td rowspan="1" colspan="1">-0.060117023</td><td rowspan="1" colspan="1">0.224584718</td><td rowspan="1" colspan="1">0.102501327</td><td rowspan="1" colspan="1">-0.019925796</td><td rowspan="1" colspan="1">-0.380657113</td><td rowspan="1" colspan="1">-0.333667822</td><td rowspan="1" colspan="1">0.032368952</td><td rowspan="1" colspan="1">0.484590421</td></tr><tr><td rowspan="1" colspan="1">
                  <bold>
                    <abbrev xmlns:xlink="http://www.w3.org/1999/xlink" xlink:title="dorsal scales" id="ABBRID0E1JBM" xlink:type="simple">DS</abbrev>
                  </bold>
                </td><td rowspan="1" colspan="1">0.471295976</td><td rowspan="1" colspan="1">-0.169334813</td><td rowspan="1" colspan="1">0.207180516</td><td rowspan="1" colspan="1">0.049104744</td><td rowspan="1" colspan="1">-0.028195629</td><td rowspan="1" colspan="1">0.15739267</td><td rowspan="1" colspan="1">0.109826908</td><td rowspan="1" colspan="1">-0.543616511</td></tr><tr><td rowspan="1" colspan="1">
                  <bold>
                    <abbrev xmlns:xlink="http://www.w3.org/1999/xlink" xlink:title="the number of subdigital lamellae wider than long on the first finger" id="ABBRID0E3KBM" xlink:type="simple">SL1F</abbrev>
                  </bold>
                </td><td rowspan="1" colspan="1">-0.192515088</td><td rowspan="1" colspan="1">-0.071305429</td><td rowspan="1" colspan="1">0.182854605</td><td rowspan="1" colspan="1">0.25220064</td><td rowspan="1" colspan="1">0.565596931</td><td rowspan="1" colspan="1">0.028793369</td><td rowspan="1" colspan="1">0.377898255</td><td rowspan="1" colspan="1">0.17530195</td></tr><tr><td rowspan="1" colspan="1">
                  <bold>
                    <abbrev xmlns:xlink="http://www.w3.org/1999/xlink" xlink:title="the number of subdigital lamellae wider than long on the first toe; the total number of precloacal and femoral pores" id="ABBRID0E5LBM" xlink:type="simple">SL1T</abbrev>
                  </bold>
                </td><td rowspan="1" colspan="1">-0.364000904</td><td rowspan="1" colspan="1">-0.005236656</td><td rowspan="1" colspan="1">-0.226318873</td><td rowspan="1" colspan="1">-0.228651157</td><td rowspan="1" colspan="1">-0.413553347</td><td rowspan="1" colspan="1">-0.023541078</td><td rowspan="1" colspan="1">-0.058595931</td><td rowspan="1" colspan="1">-0.412884904</td></tr></tbody></table></table-wrap></tp:treatment-sec><ref-list><ref id="B3"><mixed-citation xmlns:xlink="http://www.w3.org/1999/xlink" xlink:type="simple"><person-group><name name-style="western"><surname>Agung</surname><given-names>AP</given-names></name><name name-style="western"><surname>Chornelia</surname><given-names>A</given-names></name><name name-style="western"><surname>Grismer</surname><given-names>LL</given-names></name><name name-style="western"><surname>Grismer</surname><given-names>JL</given-names></name><name name-style="western"><surname>Quah</surname><given-names>ESH</given-names></name><name name-style="western"><surname>Lu</surname><given-names>J</given-names></name><name name-style="western"><surname>Tomlinson</surname><given-names>KW</given-names></name><name name-style="western"><surname>Hughes</surname><given-names>AC</given-names></name></person-group> (<year>2022</year>) <article-title>Description of two new species of <italic><tp:taxon-name><tp:taxon-name-part taxon-name-part-type="genus">Hemiphyllodactylus</tp:taxon-name-part></tp:taxon-name></italic> (<tp:taxon-name><tp:taxon-name-part taxon-name-part-type="class">Reptilia</tp:taxon-name-part></tp:taxon-name>: <tp:taxon-name><tp:taxon-name-part taxon-name-part-type="family">Gekkonidae</tp:taxon-name-part></tp:taxon-name>) from karst landscapes in Yunnan, China, highlights complex conservation needs.</article-title><source>Zoological Research</source><volume>43</volume>(<issue>5</issue>): <fpage>767</fpage>–<lpage>786</lpage>. <ext-link xlink:href="10.24272/j.issn.2095-8137.2022.105" ext-link-type="doi" xlink:type="simple">https://doi.org/10.24272/j.issn.2095-8137.2022.105</ext-link></mixed-citation></ref><ref id="B9"><mixed-citation xmlns:xlink="http://www.w3.org/1999/xlink" xlink:type="simple"><person-group><name name-style="western"><surname>Do</surname><given-names>QH</given-names></name><name name-style="western"><surname>Pham</surname><given-names>CT</given-names></name><name name-style="western"><surname>Phan</surname><given-names>TQ</given-names></name><name name-style="western"><surname>Le</surname><given-names>MD</given-names></name><name name-style="western"><surname>Ziegler</surname><given-names>T</given-names></name><name name-style="western"><surname>Nguyen</surname><given-names>TQ</given-names></name></person-group> (<year>2020</year>) <article-title>A new species of <italic><tp:taxon-name><tp:taxon-name-part taxon-name-part-type="genus">Hemiphyllodactylus</tp:taxon-name-part></tp:taxon-name></italic> (<tp:taxon-name><tp:taxon-name-part taxon-name-part-type="order">Squamata</tp:taxon-name-part></tp:taxon-name>: <tp:taxon-name><tp:taxon-name-part taxon-name-part-type="family">Gekkonidae</tp:taxon-name-part></tp:taxon-name>) from Tuyen Quang Province, Vietnam.</article-title><source>Zootaxa</source><volume>4821</volume>(<issue>3</issue>): <fpage>511</fpage>–<lpage>532</lpage>. <ext-link xlink:href="10.11646/zootaxa.4821.3.5" ext-link-type="doi" xlink:type="simple">https://doi.org/10.11646/zootaxa.4821.3.5</ext-link></mixed-citation></ref></ref-list></tp:taxon-treatment>
